# Supplementary material for: Exploration of the regulatory mechanisms of regeneration, anti-oxidation, anti-aging and the immune response at the post-molt stage of Eriocheir sinensis
Source: Front Physiol. 2022 Sep 21;13:948511. doi: 10.3389/fphys.2022.948511 (PMC9552667; doi:10.3389/fphys.2022.948511)
Supplement: Supplementary file 1 [file DataSheet1.zip]

Archive with 3 entries (2 files):
- Supplementary files/
- Supplementary files/Supplementary file 1.xls
- Supplementary files/Supplementary file 2.doc
