# Supplementary material for: Exploration of the regulatory mechanisms of regeneration, anti-oxidation, anti-aging and the immune response at the post-molt stage of Eriocheir sinensis
Source: Front Physiol. 2022 Sep 21;13:948511. doi: 10.3389/fphys.2022.948511 (PMC9552667; doi:10.3389/fphys.2022.948511)
Supplement: Supplementary file 1 [file DataSheet1.zip › Supplementary files/Supplementary file 1.xls]

## Sheet: MP-MI DEGs
Gene_ID	length	MI-1.rawreads	MI-1.FPKM	MI-2.rawreads	MI-2.FPKM	MI-3.rawreads	MI-3.FPKM	MP-1.rawreads	MP-1.FPKM	MP-2.rawreads	MP-2.FPKM	MP-3.rawreads	MP-3.FPKM	baseMean	log2FoldChange	lfcSE	stat	pvalue	padj	Regulation	NR_protein_ID	NR_Description	Uniprot_ID	Uniprot_Acc	Uniprot_Description	GO_BP	GO_CC	GO_MF	KO_ID	KO_Definition	Pathway	COG_ID	COG_Description
Unigene1000641	814	41	3.86	41	3.82	26	2.57	16	1.57	21	1.81	3	0.3	24.1573	-1.62024	0.549648	-2.94777	0.00320077	0.0267776	Down	--	--	--	--	--	--	--	--	--	--	--	--	--
Unigene1000778	575	45	7.17	38	6.1	40.75	6.92	119	20.04	150.65	22.4	86.62	14.97	76.3061	1.38578	0.363051	3.81705	0.000135054	0.00227707	Ups	--	--	--	--	--	--	--	--	--	--	--	--	--
Unigene1000854	2188	98.03	2.75	127.74	3.49	166.98	4.84	274.02	7.9	264.16	6.68	285.19	8.28	198.713	1.0586	0.32697	3.23761	0.00120536	0.012887	Ups	ROT80238.1	putative host cell factor 1-like [Penaeus vannamei]	--	--	--	--	--	--	--	--	--	--	--
Unigene1000893	1283	23.19	1.21	49	2.5	37.29	2.02	8	0.43	11.77	0.56	4	0.22	20.954	-2.22628	0.539155	-4.12921	3.64018e-05	0.000769827	Down	--	--	--	--	--	--	--	--	--	--	--	--	--
Unigene1000952	462	2	0.47	9.01	2.2	6	1.54	0	0	0	0	0	0	2.60175	-4.86009	1.72418	-2.81877	0.00482074	0.035934	Down	--	--	--	--	--	--	--	--	--	--	--	--	--
Unigene1000998	290	11.94	10.01	5	4.88	2	2.02	0	0	1	0.9	0	0	3.70755	-3.84771	1.3717	-2.80507	0.00503052	0.0370226	Down	--	--	--	--	--	--	--	--	--	--	--	--	--
Unigene1001184	292	53.41	43.64	20.23	19.2	26.14	25.62	6	5.81	14	12.3	11	11.9	23.062	-1.81995	0.603247	-3.01693	0.00255351	0.0226744	Down	--	--	--	--	--	--	--	--	--	--	--	--	--
Unigene1001415	365	29.44	11.92	17	7.41	16	7.3	0	0	0.98	0.4	0	0	11.1487	-5.43165	1.19271	-4.55403	5.26272e-06	0.000150471	Down	--	--	--	--	--	--	--	--	--	--	--	--	--
Unigene10016	379	4	1.47	3	1.18	2.29	0.94	95.71	38.9	81.76	29.65	84.87	36.54	44.3047	4.7139	0.601594	7.83568	4.66321e-15	9.74165e-13	Ups	--	--	--	--	--	--	--	--	--	--	--	--	--
Unigene1002029	1213	0	0	0	0	0	0	20.11	1.16	29.27	1.49	26.26	1.53	12.122	6.74461	1.53358	4.39794	1.09282e-05	0.000279096	Ups	ROT80096.1	hypothetical protein C7M84_001179 [Penaeus vannamei]	sp|Q9HFV1|CYB5_RHIST	Q9HFV1	Cytochrome b5 OS=Rhizopus stolonifer OX=4846 PE=2 SV=1	GO:0055114:oxidation-reduction process;	GO:0005789:endoplasmic reticulum membrane;GO:0016021:integral component of membrane;	GO:0020037:heme binding;GO:0046872:metal ion binding;	--	--	--	gnl|CDD|228485	KOG0537, KOG0537, KOG0537, Cytochrome b5 [Energy production and conversion].
Unigene1002030	961	4	0.3	7	0.52	6	0.47	126.02	9.83	222.24	15.24	157.74	12.48	82.7199	4.77641	0.488159	9.78453	1.31199e-22	7.58244e-20	Ups	ROT80096.1	hypothetical protein C7M84_001179 [Penaeus vannamei]	sp|Q9HFV1|CYB5_RHIST	Q9HFV1	Cytochrome b5 OS=Rhizopus stolonifer OX=4846 PE=2 SV=1	GO:0055114:oxidation-reduction process;	GO:0005789:endoplasmic reticulum membrane;GO:0016021:integral component of membrane;	GO:0020037:heme binding;GO:0046872:metal ion binding;	--	--	--	gnl|CDD|228485	KOG0537, KOG0537, KOG0537, Cytochrome b5 [Energy production and conversion].
Unigene1002054	535	9	1.62	16	2.92	21	4.05	1	0.19	2	0.34	5	0.98	8.79256	-2.36774	0.791598	-2.99109	0.00277984	0.0241285	Down	--	--	--	--	--	--	--	--	--	--	--	--	--
Unigene1002736	406	1	0.31	11	3.61	7	2.41	0	0	0	0	0	0	2.82008	-4.94856	1.71737	-2.88147	0.00395824	0.0312404	Down	--	--	--	--	--	--	--	--	--	--	--	--	--
Unigene1002825	757	30.04	3.13	95.61	9.9	56.05	6.15	14.2	1.55	16.11	1.54	8.92	0.99	34.4279	-2.21503	0.477376	-4.64001	3.48397e-06	0.000105523	Down	--	--	--	--	--	--	--	--	--	--	--	--	--
Unigene1003257	924	4.15	0.33	6.39	0.5	11.79	0.98	0	0	0	0	0	0	3.49992	-5.24336	1.6797	-3.1216	0.0017987	0.0174993	Down	--	--	--	--	--	--	--	--	--	--	--	--	--
Unigene1003741	1561	5.3	0.22	27.26	1.1	23.78	1.02	1.43	0.06	3.87	0.14	1.39	0.06	9.3413	-3.0992	0.846311	-3.66201	0.000250247	0.00374887	Down	ROT83323.1	hypothetical protein C7M84_023491 [Penaeus vannamei]	--	--	--	--	--	--	--	--	--	--	--
Unigene1003869	793	14.58	1.42	30.94	2.99	30.25	3.1	68.91	7.02	103.77	9.3	37.21	3.85	43.2387	1.34684	0.414569	3.24877	0.00115906	0.0125308	Ups	XP_027235712.1	uncharacterized protein LOC113827007 isoform X2 [Penaeus vannamei]	sp|Q80WC3|TNC18_MOUSE	Q80WC3	Trinucleotide repeat-containing gene 18 protein OS=Mus musculus OX=10090 GN=Tnrc18 PE=1 SV=2	-	GO:0005829:cytosol;GO:0005739:mitochondrion;GO:0031965:nuclear membrane;GO:0005654:nucleoplasm;GO:0005634:nucleus;	GO:0003682:chromatin binding;	--	--	--	--	--
Unigene1004001	2157	0	0	3	0.08	0	0	6	0.18	24	0.62	9	0.27	6.19804	3.34225	1.04381	3.20197	0.00136493	0.0141828	Ups	XP_027219574.1	monoacylglycerol lipase ABHD12-like [Penaeus vannamei]	sp|Q08C93|ABD12_DANRE	Q08C93	Monoacylglycerol lipase ABHD12 OS=Danio rerio OX=7955 GN=abhd12 PE=2 SV=1	GO:0046464:acylglycerol catabolic process;GO:0048899:anterior lateral line development;GO:0043010:camera-type eye development;GO:0052651:monoacylglycerol catabolic process;GO:0042552:myelination;GO:0006660:phosphatidylserine catabolic process;GO:0009395:phospholipid catabolic process;GO:0048919:posterior lateral line neuromast development;GO:0010842:retina layer formation;GO:0036269:swimming beha…	GO:0005789:endoplasmic reticulum membrane;GO:0016021:integral component of membrane;	GO:0047372:acylglycerol lipase activity;GO:0004622:lysophospholipase activity;GO:0004620:phospholipase activity;	--	--	--	gnl|CDD|229493	KOG1552, KOG1552, KOG1552, Predicted alpha/beta hydrolase [General function prediction only].
Unigene1004053	383	17.94	6.42	4.45	1.7	8.12	3.24	0	0	1.19	0.42	0	0	5.7485	-4.47619	1.29548	-3.45524	0.000549806	0.00700818	Down	--	--	--	--	--	--	--	--	--	--	--	--	--
Unigene1004143	834	230	20.93	320	28.81	280	26.71	777	73.62	629	52.44	764	73.55	494.182	1.37938	0.307469	4.48623	7.24952e-06	0.00019683	Ups	--	--	--	--	--	--	--	--	--	--	--	--	--
Unigene100427	362	20	8.28	4	1.79	9	4.21	0	0	0	0	0	0	6.20407	-5.8915	1.61996	-3.63682	0.000276028	0.00406396	Down	--	--	--	--	--	--	--	--	--	--	--	--	--
Unigene100431	567	46.88	7.65	77.38	12.74	35.43	6.16	0	0	0	0	0	0	26.2415	-7.77129	1.45817	-5.32948	9.84964e-08	4.80056e-06	Down	--	--	--	--	--	--	--	--	--	--	--	--	--
Unigene1004447	306	24	16.58	39	30.74	36	29.4	5	4.03	14	10.2	3	2.67	19.1767	-2.25628	0.568814	-3.96664	7.2894e-05	0.00137815	Down	--	--	--	--	--	--	--	--	--	--	--	--	--
Unigene1004448	360	0	0	0	0	0	0	18	8.45	9	3.78	9	4.51	5.75694	5.80831	1.61899	3.58762	0.000333713	0.00471861	Ups	ADE60732.1	heat shock protein 90 [Eriocheir sinensis]	--	--	--	--	--	--	--	--	--	gnl|CDD|227970	KOG0019, KOG0019, KOG0019, Molecular chaperone (HSP90 family) [Posttranslational modification, protein turnover, chaperones].
Unigene1004687	2236	0	0	1	0.03	0	0	12	0.34	6.49	0.16	6	0.17	3.97993	3.92311	1.31949	2.9732	0.00294708	0.0252027	Ups	--	--	--	--	--	--	--	--	--	--	--	--	--
Unigene1004751	937	17	1.32	10	0.77	18	1.46	1	0.08	3	0.21	0	0	8.27501	-3.4789	0.923734	-3.76613	0.000165797	0.00268823	Down	--	--	--	--	--	--	--	--	--	--	--	--	--
Unigene1004829	295	1	0.79	2	1.82	13	12.23	0	0	0	0	0	0	2.43703	-4.71255	1.74922	-2.69409	0.0070582	0.0470259	Down	--	--	--	--	--	--	--	--	--	--	--	--	--
Unigene1004933	627	1.36	0.19	12.13	1.68	3.16	0.46	0	0	0	0	0	0	2.36562	-4.69952	1.74843	-2.68785	0.00719132	0.0476296	Down	XP_027224159.1	LOW QUALITY PROTEIN: 1-phosphatidylinositol 4,5-bisphosphate phosphodiesterase epsilon-1-like [Penaeus vannamei]	sp|G5EFI8|PLCE1_CAEEL	G5EFI8	1-phosphatidylinositol 4,5-bisphosphate phosphodiesterase epsilon-1 OS=Caenorhabditis elegans OX=6239 GN=plc-1 PE=1 SV=1	GO:1902634:1-phosphatidyl-1D-myo-inositol 4,5-bisphosphate catabolic process;GO:0002253:activation of immune response;GO:0050830:defense response to Gram-positive bacterium;GO:0008340:determination of adult lifespan;GO:0032959:inositol trisphosphate biosynthetic process;GO:0048015:phosphatidylinositol-mediated signaling;GO:0042307:positive regulation of protein import into nucleus;GO:0007265:Ras …	GO:0005623:cell;	GO:0005095:GTPase inhibitor activity;GO:0005085:guanyl-nucleotide exchange factor activity;GO:0046872:metal ion binding;GO:0004435:phosphatidylinositol phospholipase C activity;GO:0017016:Ras GTPase binding;	--	--	--	--	--
Unigene1004965	733	23.66	2.59	29.16	3.17	28.76	3.31	1.57	0.18	4.92	0.49	1.65	0.19	14.9375	-3.20107	0.679583	-4.71035	2.47292e-06	7.85791e-05	Down	--	--	--	--	--	--	--	--	--	--	--	--	--
Unigene1005027	1036	0	0	0	0	1	0.07	123.56	8.73	21.04	1.31	27.98	2	27.5647	6.29863	1.3122	4.80006	1.58614e-06	5.39872e-05	Ups	--	--	--	--	--	--	--	--	--	--	--	--	--
Unigene1005163	245	0	0	0	0	0	0	21.82	46.98	38.03	75.72	28	70.76	13.9572	6.92522	1.5188	4.55967	5.12332e-06	0.000147076	Ups	--	--	--	--	--	--	--	--	--	--	--	--	--
Unigene1005205	465	15.91	3.72	13.27	3.19	15.93	4.04	0	0	0	0	0	0	7.66665	-6.22989	1.5794	-3.94447	7.99759e-05	0.00148758	Down	--	--	--	--	--	--	--	--	--	--	--	--	--
Unigene1005457	296	2	1.55	1	0.9	1	0.93	37.99	34.85	52.76	43.85	42.87	43.76	22.1385	4.78923	0.787559	6.08111	1.19356e-09	9.45651e-08	Ups	--	--	--	--	--	--	--	--	--	--	--	--	--
Unigene1005615	233	16	35.72	48.63	135.61	34.7	97.61	1	2.79	2.96	7.68	1	3.33	16.3436	-4.18324	0.781528	-5.35264	8.66801e-08	4.28705e-06	Down	--	--	--	--	--	--	--	--	--	--	--	--	--
Unigene1005620	322	26.79	15.62	42.37	27.67	45.3	30.74	5	3.35	19.04	11.49	6	4.39	22.839	-2.0098	0.533876	-3.76454	0.000166855	0.0027015	Down	--	--	--	--	--	--	--	--	--	--	--	--	--
Unigene1005993	776	36	3.62	46.01	4.59	40	4.23	5	0.53	4	0.37	7	0.75	22.9611	-2.90214	0.567231	-5.11634	3.11526e-07	1.31515e-05	Down	--	--	--	--	--	--	--	--	--	--	--	--	--
Unigene10068	384	11	3.91	1	0.38	2	0.79	0	0	0	0	0	0	2.80201	-4.81616	1.73856	-2.7702	0.00560214	0.0400038	Down	--	--	--	--	--	--	--	--	--	--	--	--	--
Unigene1007594	258	0	0	0	0	0	0	17.02	28.46	4.76	7.31	9.65	18.64	5.32447	5.68437	1.63403	3.47874	0.000503775	0.00654155	Ups	--	--	--	--	--	--	--	--	--	--	--	--	--
Unigene1007605	356	31.93	13.83	83.95	39.43	78.22	38.4	12	5.82	15.11	6.56	7	3.63	35.5827	-2.51901	0.471865	-5.33843	9.37559e-08	4.59509e-06	Down	--	--	--	--	--	--	--	--	--	--	--	--	--
Unigene1007627	206	12	54.01	20	113.9	16	89.12	4	21.88	1	5.2	3	20.54	9.16974	-2.4914	0.767894	-3.24446	0.00117674	0.0126715	Down	--	--	--	--	--	--	--	--	--	--	--	--	--
Unigene1007836	1881	7.76	0.26	17.66	0.57	23.41	0.81	0	0	5.68	0.17	0	0	8.44031	-3.01744	0.889208	-3.3934	0.000690302	0.00837075	Down	XP_027216020.1	required for meiotic nuclear division protein 1 homolog isoform X1 [Penaeus vannamei]	sp|Q8CI78|RMND1_MOUSE	Q8CI78	Required for meiotic nuclear division protein 1 homolog OS=Mus musculus OX=10090 GN=Rmnd1 PE=1 SV=1	GO:0070131:positive regulation of mitochondrial translation;GO:0006412:translation;	GO:0005739:mitochondrion;	-	--	--	--	gnl|CDD|230800	KOG2861, KOG2861, KOG2861, Uncharacterized conserved protein [Function unknown].
Unigene1008156	840	1.99	0.18	2.65	0.24	10.09	0.95	0	0	0	0	0	0	2.34639	-4.70141	1.74484	-2.69447	0.00705015	0.0470018	Down	--	--	--	--	--	--	--	--	--	--	--	--	--
Unigene1008538	324	63	36.02	197	125.84	153	101.61	9.04	5.93	40	23.61	2	1.43	71.0215	-3.07748	0.846449	-3.63575	0.000277171	0.00407644	Down	--	--	--	--	--	--	--	--	--	--	--	--	--
Unigene1008819	1253	325.14	17.47	291.39	15.33	322.44	18	110.51	6.13	83.76	4.08	135.03	7.57	214.951	-1.50532	0.377694	-3.98555	6.73242e-05	0.00128825	Down	--	--	--	--	--	--	--	--	--	--	--	--	--
Unigene1009255	626	19	2.64	20	2.78	24	3.53	52	7.59	86	11.08	89	13.3	47.851	1.80714	0.445971	4.05214	5.07512e-05	0.00101815	Ups	--	--	--	--	--	--	--	--	--	--	--	--	--
Unigene1009467	239	15.9	31.13	37.73	91.78	26	64.06	0	0	0	0	0	0	12.7069	-6.88213	1.52305	-4.51865	6.2236e-06	0.000173777	Down	--	--	--	--	--	--	--	--	--	--	--	--	--
Unigene1009527	613	0	0	16.32	2.35	6.27	0.96	0	0	0	0	0	0	3.16608	-5.03491	1.71671	-2.93287	0.00335839	0.0277444	Down	--	--	--	--	--	--	--	--	--	--	--	--	--
Unigene1009634	934	0	0	0	0	0	0	28.58	2.32	17.24	1.23	11.14	0.92	8.84112	6.35479	1.56808	4.0526	5.06524e-05	0.00101656	Ups	ROT74335.1	putative organic cation/carnitine transporter, partial [Penaeus vannamei]	sp|Q3YAW7|S22A7_RABIT	Q3YAW7	Solute carrier family 22 member 7 OS=Oryctolagus cuniculus OX=9986 GN=SLC22A7 PE=2 SV=1	GO:0006811:ion transport;	GO:0016323:basolateral plasma membrane;GO:0016021:integral component of membrane;	GO:0022857:transmembrane transporter activity;	--	--	--	gnl|CDD|228204	KOG0255, KOG0255, KOG0255, Synaptic vesicle transporter SVOP and related transporters (major facilitator superfamily) [General function prediction only].
Unigene1009795	348	15.54	7.17	11.29	5.69	11.44	6.02	0	0	0	0	0	0	6.63719	-6.03508	1.59864	-3.77513	0.000159924	0.0026097	Down	--	--	--	--	--	--	--	--	--	--	--	--	--
Unigene1010006	1302	86.29	4.42	62.53	3.14	158.9	8.46	1	0.05	0	0	0	0	51.2695	-7.51173	1.0821	-6.94182	3.87088e-12	5.08317e-10	Down	XP_027219415.1	uncharacterized protein LOC113811795 [Penaeus vannamei]	--	--	--	--	--	--	--	--	--	--	--
Unigene1010017	945	0	0	1	0.08	0	0	954.22	76.14	921.26	64.63	979.26	79.23	466.189	10.4442	0.99524	10.4941	9.19237e-26	7.02402e-23	Ups	--	--	--	--	--	--	--	--	--	--	--	--	--
Unigene1010228	588	1.45	0.22	14.24	2.2	5.31	0.87	0	0	0	0	0	0	2.94776	-4.99401	1.71397	-2.91371	0.00357162	0.0290186	Down	--	--	--	--	--	--	--	--	--	--	--	--	--
Unigene1010789	553	16.92	2.88	9	1.55	13.75	2.5	3.44	0.62	1.98	0.32	3	0.56	8.35399	-2.325	0.799819	-2.90691	0.00365018	0.0294758	Down	--	--	--	--	--	--	--	--	--	--	--	--	--
Unigene1010867	599	3.99	0.59	8.4	1.26	2.91	0.46	0	0	0	0	0	0	2.44189	-4.76272	1.73472	-2.74552	0.00604145	0.0421056	Down	XP_027231996.1	uncharacterized protein LOC113823531 [Penaeus vannamei]	--	--	--	--	--	--	--	--	--	--	--
Unigene1010982	437	19	5.04	36	9.92	27.82	8.07	10.4	2.99	10.38	2.65	4	1.2	16.9666	-1.83476	0.56139	-3.26824	0.0010822	0.01186	Down	--	--	--	--	--	--	--	--	--	--	--	--	--
Unigene101123	288	0	0	0	0	0	0	13	13.32	7	6.52	8	9.19	4.537	5.50543	1.64904	3.33856	0.000842133	0.00980462	Ups	--	--	--	--	--	--	--	--	--	--	--	--	--
Unigene101150	521	28	5.29	23.32	4.48	18	3.65	8.46	1.7	2.49	0.44	2.97	0.61	14.062	-2.44158	0.683253	-3.57346	0.000352299	0.00492332	Down	--	--	--	--	--	--	--	--	--	--	--	--	--
Unigene1011579	300	0	0	0	0	0	0	7	6.09	5	3.94	4	3.86	2.52917	4.76117	1.73101	2.75052	0.00595014	0.0416842	Ups	--	--	--	--	--	--	--	--	--	--	--	--	--
Unigene1011861	297	4.94	3.79	8.16	7.24	8.39	7.68	0	0	0	0	0	0	3.40214	-5.21304	1.68121	-3.10076	0.00193028	0.0184259	Down	--	--	--	--	--	--	--	--	--	--	--	--	--
Unigene1012074	262	13.79	17.49	10	15.34	9	14.14	0	0	0	0	0	0	5.76759	-5.85688	1.61576	-3.62484	0.000289143	0.00421185	Down	--	--	--	--	--	--	--	--	--	--	--	--	--
Unigene1012125	202	1.96	9.96	0	0	0	0	8	49	19	111.01	7	54.08	5.46799	3.50676	1.10657	3.16904	0.00152944	0.0154765	Ups	--	--	--	--	--	--	--	--	--	--	--	--	--
Unigene1012166	751	17	1.79	32	3.35	43	4.77	0	0	0	0	0	0	14.6046	-7.05417	1.50974	-4.67244	2.97649e-06	9.21377e-05	Down	--	--	--	--	--	--	--	--	--	--	--	--	--
Unigene1012777	1014	44.36	3.11	48.66	3.36	27.73	2.03	5.48	0.4	16.09	1.03	9.85	0.73	25.4264	-2.0476	0.540047	-3.79152	0.000149731	0.00247564	Down	XP_015589528.1	uncharacterized protein LOC107265055 isoform X1 [Cephus cinctus]	sp|Q6NRV8|R111B_XENLA	Q6NRV8	E3 ubiquitin-protein ligase arkadia-B OS=Xenopus laevis OX=8355 GN=rnf111-b PE=2 SV=1	GO:0006281:DNA repair;GO:0007275:multicellular organismal development;GO:0016567:protein ubiquitination;	GO:0005737:cytoplasm;GO:0016605:PML body;	GO:0046872:metal ion binding;GO:0016740:transferase activity;	--	--	--	gnl|CDD|232556	KOG4628, KOG4628, KOG4628, Predicted E3 ubiquitin ligase [Posttranslational modification, protein turnover, chaperones].
Unigene1012815	746	1.43	0.15	7.71	0.82	3.83	0.43	31.55	3.51	34.88	3.42	9.94	1.13	13.2468	2.40617	0.686489	3.50504	0.000456543	0.00605603	Ups	--	--	--	--	--	--	--	--	--	--	--	--	--
Unigene1012834	424	6.3	1.78	26.37	7.79	23.17	7.2	0	0	3.48	0.95	0	0	8.77772	-3.97849	0.98636	-4.03351	5.49498e-05	0.00108879	Down	--	--	--	--	--	--	--	--	--	--	--	--	--
Unigene1013194	506	7.06	1.41	5.16	1.05	0	0	20.63	4.38	16.43	3.09	34.11	7.48	14.5833	2.44751	0.750679	3.26039	0.00111258	0.0121181	Ups	--	--	--	--	--	--	--	--	--	--	--	--	--
Unigene1013471	954	55.23	4.19	99.26	7.42	129.61	10.28	8.82	0.69	32.39	2.24	6.01	0.48	51.8253	-2.69458	0.474701	-5.67638	1.37577e-08	8.50355e-07	Down	--	--	--	--	--	--	--	--	--	--	--	--	--
Unigene1013516	3388	22.66	0.39	43.71	0.74	36.19	0.65	0	0	0	0	0	0	16.5527	-7.21387	1.49627	-4.82124	1.42669e-06	4.9267e-05	Down	XP_027233151.1	mitotic checkpoint serine/threonine-protein kinase bub-1-like [Penaeus vannamei]	sp|O08901|BUB1_MOUSE	O08901	Mitotic checkpoint serine/threonine-protein kinase BUB1 OS=Mus musculus OX=10090 GN=Bub1 PE=1 SV=1	GO:0006915:apoptotic process;GO:0051301:cell division;GO:0007059:chromosome segregation;GO:0051754:meiotic sister chromatid cohesion, centromeric;GO:0007094:mitotic spindle assembly checkpoint;GO:2001244:positive regulation of intrinsic apoptotic signaling pathway;GO:0051983:regulation of chromosome segregation;GO:0007063:regulation of sister chromatid cohesion;	GO:0000775:chromosome, centromeric region;GO:0000777:condensed chromosome kinetochore;GO:0000778:condensed nuclear chromosome kinetochore;GO:0000942:condensed nuclear chromosome outer kinetochore;GO:0000780:condensed nuclear chromosome, centromeric region;GO:0005829:cytosol;GO:0000776:kinetochore;GO:0005654:nucleoplasm;	GO:0005524:ATP binding;GO:0004672:protein kinase activity;GO:0004674:protein serine/threonine kinase activity;	--	--	--	gnl|CDD|229109	KOG1166, KOG1166, KOG1166, Mitotic checkpoint serine/threonine protein kinase [Cell cycle control, cell division, chromosome partitioning].
Unigene1013517	579	2	0.32	4.71	0.75	0.16	0.03	23.64	3.93	48.04	7.06	3.79	0.65	11.5473	3.05877	0.846339	3.61412	0.00030137	0.0043532	Ups	XP_015818129.1	PREDICTED: extensin-1-like [Nothobranchius furzeri]	--	--	--	--	--	--	--	--	--	--	--
Unigene1013518	1027	0	0	0	0	1	0.07	73.64	5.26	153.55	9.64	21.54	1.56	35.0261	6.92735	1.11553	6.20991	5.3014e-10	4.5212e-08	Ups	XP_015818129.1	PREDICTED: extensin-1-like [Nothobranchius furzeri]	--	--	--	--	--	--	--	--	--	--	--
Unigene1013566	209	4.84	19.94	1.64	8.56	8.74	44.77	13.96	70.33	19.01	90.85	27.61	173.1	13.1008	1.88098	0.693273	2.71319	0.00666396	0.0451775	Ups	--	--	--	--	--	--	--	--	--	--	--	--	--
Unigene1013570	284	0	0	0	0	0	0	5	5.43	5.78	5.71	7.12	8.7	2.98271	4.96055	1.70792	2.90444	0.0036791	0.029634	Ups	--	--	--	--	--	--	--	--	--	--	--	--	--
Unigene1013667	361	0	0	0	0	0	0	11	5.12	5	2.08	3	1.49	2.9271	4.94559	1.71186	2.88901	0.00386453	0.0307211	Ups	--	--	--	--	--	--	--	--	--	--	--	--	--
Unigene1013910	299	100.32	75.18	41.52	35.83	54.45	48.59	305.44	269.26	272.8	217.71	280.75	274.75	175.07	1.96688	0.426892	4.60744	4.07666e-06	0.000120462	Ups	--	--	--	--	--	--	--	--	--	--	--	--	--
Unigene1014240	398	25.06	8.19	8.84	3.05	12.29	4.45	2.72	0.97	2.08	0.66	4	1.51	9.9853	-2.38678	0.794234	-3.00513	0.00265467	0.0233319	Down	--	--	--	--	--	--	--	--	--	--	--	--	--
Unigene1015086	305	8	5.59	13	10.38	5	4.13	0	0	1.34	0.99	0	0	4.43174	-4.16455	1.30444	-3.19259	0.00141005	0.0145534	Down	--	--	--	--	--	--	--	--	--	--	--	--	--
Unigene1015360	401	0	0	0	0	1	0.36	4	1.41	8.79	2.75	9	3.33	3.77191	3.81684	1.33164	2.86627	0.00415345	0.0323162	Ups	--	--	--	--	--	--	--	--	--	--	--	--	--
Unigene1015397	374	0	0	0	0	0	0	11	4.64	17	6.4	5	2.24	4.82631	5.61029	1.63813	3.42481	0.00061522	0.00766251	Ups	--	--	--	--	--	--	--	--	--	--	--	--	--
Unigene1015413	221	4.01	11.93	1.15	4.3	19.32	72.28	37.88	140.07	30.7	106.58	26.28	118.38	18.9457	1.90527	0.660079	2.88643	0.00389644	0.0309015	Ups	XP_027223031.1	actin, muscle-type A2-like isoform X2 [Penaeus vannamei]	sp|P07837|ACT2_BOMMO	P07837	Actin, muscle-type A2 OS=Bombyx mori OX=7091 PE=3 SV=1	-	GO:0005737:cytoplasm;GO:0005856:cytoskeleton;	GO:0005524:ATP binding;	--	--	--	gnl|CDD|228623	KOG0676, KOG0676, KOG0676, Actin and related proteins [Cytoskeleton].
Unigene1015623	1288	3.79	0.2	0	0	6.97	0.38	77.93	4.18	49.74	2.34	43.25	2.34	29.0492	3.78202	0.629897	6.00419	1.9229e-09	1.44826e-07	Ups	--	--	--	--	--	--	--	--	--	--	--	--	--
Unigene10159	332	1	0.53	0	0	0	0	13.08	7.9	5.11	2.77	3.76	2.46	3.65851	3.68874	1.32811	2.77743	0.00547905	0.0393618	Ups	--	--	--	--	--	--	--	--	--	--	--	--	--
Unigene1016074	860	7.66	0.67	15.14	1.31	19.98	1.83	0	0	0	0	0	0	6.82931	-6.10233	1.59129	-3.83485	0.000125643	0.00214434	Down	XP_027225829.1	putative uncharacterized protein DDB_G0277255 isoform X2 [Penaeus vannamei]	--	--	--	--	--	--	--	--	--	--	--
Unigene1016179	2113	0	0	0	0	7.03	0.21	560.18	16.8	847.11	22.28	223.91	6.76	238.008	6.90188	1.22821	5.61946	1.91551e-08	1.13528e-06	Ups	XP_027216449.1	sacsin-like [Penaeus vannamei]	sp|Q3E7X8|YE077_YEAST	Q3E7X8	Y' element ATP-dependent helicase YEL077C OS=Saccharomyces cerevisiae (strain ATCC 204508 / S288c) OX=559292 GN=YEL077C PE=2 SV=1	-	-	GO:0005524:ATP binding;GO:0004386:helicase activity;	--	--	--	--	--
Unigene1016181	2079	14.78	0.44	30.17	0.87	54.74	1.68	0	0	0	0	0	0	15.6805	-7.13102	1.50627	-4.73423	2.19883e-06	7.14248e-05	Down	XP_027216449.1	sacsin-like [Penaeus vannamei]	--	--	--	--	--	--	--	--	--	--	--
Unigene1016183	2118	0	0	0	0	0	0	1364.46	40.8	2299.66	60.32	503.04	15.15	597.289	11.6432	1.25505	9.27704	1.74254e-20	8.06479e-18	Ups	XP_027216449.1	sacsin-like [Penaeus vannamei]	--	--	--	--	--	--	--	--	--	--	--
Unigene1016257	319	52.34	31.46	71.99	48.61	77.95	54.67	29.22	20.24	15.63	9.75	22.44	16.99	44.065	-1.58546	0.431494	-3.67434	0.000238466	0.00360463	Down	--	--	--	--	--	--	--	--	--	--	--	--	--
Unigene1016258	272	225.3	243.42	225.17	290.31	247.93	328.44	80.56	105.58	83.73	100.24	146.31	218.17	170.833	-1.12769	0.402192	-2.80385	0.00504959	0.0371128	Down	--	--	--	--	--	--	--	--	--	--	--	--	--
Unigene1016273	440	33	8.63	52.64	14.28	38	10.85	4.06	1.15	11	2.76	7	2.06	23.7208	-2.5216	0.53674	-4.69798	2.62743e-06	8.27271e-05	Down	--	--	--	--	--	--	--	--	--	--	--	--	--
Unigene1016471	290	14.99	12.57	25.51	24.91	30	30.24	0	0	0	0	0	0	11.385	-6.74567	1.53375	-4.39815	1.09175e-05	0.000278885	Down	--	--	--	--	--	--	--	--	--	--	--	--	--
Unigene1016625	670	14.03	1.75	9.8	1.22	14.88	1.96	1.27	0.17	1.2	0.14	4.63	0.62	7.99672	-2.35009	0.841652	-2.79223	0.00523459	0.0380644	Down	--	--	--	--	--	--	--	--	--	--	--	--	--
Unigene101665	448	2	0.5	0	0	0	0	16	4.35	20	4.82	12	3.39	7.86955	4.07547	1.04193	3.91146	9.17383e-05	0.00166158	Ups	KPM02895.1	spondin-1-like protein [Sarcoptes scabiei]	--	--	--	--	--	--	--	--	--	--	--
Unigene1016712	599	125	18.62	75.46	11.3	61.43	9.73	31.67	4.98	18.68	2.59	25.1	4.04	59.0918	-1.87601	0.483307	-3.88161	0.000103767	0.00183507	Down	--	--	--	--	--	--	--	--	--	--	--	--	--
Unigene1016746	262	25.93	32.9	14.43	22.14	19.64	30.85	0	0	0	0	0	0	10.5522	-6.61259	1.54803	-4.27162	1.94055e-05	0.000453111	Down	--	--	--	--	--	--	--	--	--	--	--	--	--
Unigene1016747	251	0	0	1	1.89	2.24	4.32	23.67	45.2	14	24.65	12	26.69	8.36203	3.77499	0.964373	3.91445	9.06093e-05	0.00164453	Ups	--	--	--	--	--	--	--	--	--	--	--	--	--
Unigene1016750	299	13	9.74	7	6.04	11	9.82	0	0	0	0	0	0	5.42519	-5.77659	1.6241	-3.55679	0.000375417	0.0051897	Down	ROT85246.1	hypothetical protein C7M84_019131 [Penaeus vannamei]	--	--	--	--	--	--	--	--	--	--	--
Unigene1016969	750	153.66	16.24	184.5	19.37	155.29	17.27	59.61	6.58	77.98	7.58	46.37	5.21	110.78	-1.51774	0.327088	-4.64017	3.48125e-06	0.000105497	Down	--	--	--	--	--	--	--	--	--	--	--	--	--
Unigene1017335	1678	23	0.87	35	1.3	24	0.94	67	2.62	78	2.67	70	2.76	48.1176	1.34236	0.404047	3.32229	0.000892828	0.0102699	Ups	--	--	--	--	--	--	--	--	--	--	--	--	--
Unigene1017758	752	12	1.26	18	1.88	23	2.55	2	0.22	2	0.19	2	0.22	9.53582	-3.05049	0.794514	-3.83945	0.000123312	0.00211342	Down	--	--	--	--	--	--	--	--	--	--	--	--	--
Unigene1017832	790	12.77	1.25	10.1	0.98	10.86	1.12	0	0	0	0	0	0	5.85109	-5.88398	1.61229	-3.64945	0.0002628	0.00390098	Down	--	--	--	--	--	--	--	--	--	--	--	--	--
Unigene1018201	1334	20.41	1.02	41.25	2.01	35.36	1.83	13.12	0.67	17.65	0.8	4.87	0.25	20.5877	-1.49039	0.520647	-2.86257	0.0042022	0.0326092	Down	AXR98460.1	polypeptide N-acetilgalactosaminyltransferase 2, partial [Procambarus clarkii]	sp|Q8BVG5|GLT14_MOUSE	Q8BVG5	Polypeptide N-acetylgalactosaminyltransferase 14 OS=Mus musculus OX=10090 GN=Galnt14 PE=2 SV=2	GO:0006486:protein glycosylation;	GO:0005794:Golgi apparatus;GO:0000139:Golgi membrane;GO:0016021:integral component of membrane;	GO:0030246:carbohydrate binding;GO:0046872:metal ion binding;GO:0004653:polypeptide N-acetylgalactosaminyltransferase activity;	--	--	--	gnl|CDD|231670	KOG3738, KOG3738, KOG3738, Predicted polypeptide N-acetylgalactosaminyltransferase [Posttranslational modification, protein turnover, chaperones].
Unigene1018470	559	20.11	3.36	31.31	5.29	44.59	7.95	156.15	27.62	130.07	20.32	52.08	9.46	66.1853	1.70052	0.410855	4.13898	3.48854e-05	0.000742395	Ups	--	--	--	--	--	--	--	--	--	--	--	--	--
Unigene1019014	353	0	0	2	0.96	0	0	12	5.97	14	6.24	6.92	3.69	5.31743	3.62191	1.11855	3.23804	0.00120354	0.0128748	Ups	--	--	--	--	--	--	--	--	--	--	--	--	--
Unigene1019112	594	19	2.87	20	3.04	13	2.09	50.79	8.09	49.42	6.95	37.98	6.2	30.706	1.30184	0.460622	2.82627	0.00470936	0.0353095	Ups	--	--	--	--	--	--	--	--	--	--	--	--	--
Unigene1019224	401	7.74	2.48	7.06	2.39	4	1.42	0	0	0	0	0	0	3.30788	-5.14309	1.69064	-3.0421	0.00234937	0.0213355	Down	--	--	--	--	--	--	--	--	--	--	--	--	--
Unigene1019239	425	2.08	0.59	2.82	0.83	8.39	2.59	18.23	5.57	21.89	5.95	26.84	8.58	13.2164	2.3246	0.685178	3.39269	0.000692099	0.00838896	Ups	--	--	--	--	--	--	--	--	--	--	--	--	--
Unigene1019491	390	14.83	5.08	25.81	9.38	17.73	6.76	0	0	0	0	0	0	9.5957	-6.52794	1.55214	-4.20576	2.60203e-05	0.000581336	Down	RVE45122.1	hypothetical protein evm_010231 [Chilo suppressalis]	--	--	--	--	--	--	--	--	--	--	--
Unigene1019709	382	5.35	1.93	1	0.38	5.47	2.2	30.41	12.1	40.34	14.32	46.32	19.5	21.1965	3.26276	0.651974	5.00444	5.60258e-07	2.18449e-05	Ups	--	--	--	--	--	--	--	--	--	--	--	--	--
Unigene1019958	448	3620	912.37	4272	1113.76	5281	1449.57	12666.7	3443.24	13047.9	3146.5	11007.6	3113.76	8038.25	1.42877	0.242283	5.89711	3.69918e-09	2.60782e-07	Ups	XP_026463820.1	uncharacterized protein LOC113366436 [Ctenocephalides felis]	--	--	--	--	--	--	--	--	--	--	--
Unigene1020004	1410	0	0	0	0	0	0	51.02	2.45	90.53	3.82	8.07	0.39	20.6587	7.37936	1.49408	4.93908	7.84939e-07	2.91861e-05	Ups	XP_027233611.1	uncharacterized protein LOC113825036 [Penaeus vannamei]	sp|Q33E94|RFX4_HUMAN	Q33E94	Transcription factor RFX4 OS=Homo sapiens OX=9606 GN=RFX4 PE=1 SV=2	GO:0060271:cilium morphogenesis;GO:0021914:negative regulation of smoothened signaling pathway involved in ventral spinal cord patterning;GO:0045944:positive regulation of transcription from RNA polymerase II promoter;GO:0070613:regulation of protein processing;GO:0006357:regulation of transcription from RNA polymerase II promoter;GO:0021537:telencephalon development;	GO:0005634:nucleus;	GO:0001228:RNA polymerase II transcription regulatory region sequence-specific DNA binding transcription factor activity involved in positive regulation of transcription;GO:0003700:sequence-specific DNA binding transcription factor activity;GO:0000981:sequence-specific DNA binding RNA polymerase II transcription factor activity;GO:0000978:RNA polymerase II core promoter proximal region sequence-s…	--	--	--	gnl|CDD|231644	KOG3712, KOG3712, KOG3712, RFX family transcription factor [Transcription].
Unigene1020318	662	15.16	1.93	20.9	2.66	27.47	3.7	49.76	6.65	62.54	7.36	57	7.77	37.6702	1.39456	0.432811	3.22209	0.00127258	0.0134403	Ups	--	--	--	--	--	--	--	--	--	--	--	--	--
Unigene1020444	208	2.45	10.4	8.68	46.59	5.84	30.77	0	0	0	0	0	0	2.60175	-4.86009	1.72418	-2.81877	0.00482074	0.035934	Down	--	--	--	--	--	--	--	--	--	--	--	--	--
Unigene1020487	1415	0	0	0	0	0.48	0.02	71.89	3.44	185.66	7.79	56.18	2.71	45.7088	8.40453	1.41699	5.93123	3.00667e-09	2.16932e-07	Ups	XP_027231830.1	uncharacterized protein LOC113823401 [Penaeus vannamei]	--	--	--	--	--	--	--	--	--	--	--
Unigene1020582	590	6	0.92	3	0.46	5	0.81	0	0	0	0	0	0	2.4597	-4.75036	1.73602	-2.73636	0.0062123	0.0430042	Down	--	--	--	--	--	--	--	--	--	--	--	--	--
Unigene1020596	1340	151.93	7.52	381.49	18.48	318.17	16.35	127.65	6.52	266.11	11.94	39.23	2.02	194.623	-1.12848	0.413682	-2.72788	0.00637419	0.0437655	Down	XP_014615972.1	PREDICTED: death-associated protein 1 [Polistes canadensis]	sp|P51397|DAP1_HUMAN	P51397	Death-associated protein 1 OS=Homo sapiens OX=9606 GN=DAP PE=1 SV=3	GO:0006919:activation of cysteine-type endopeptidase activity involved in apoptotic process;GO:0006915:apoptotic process;GO:0097190:apoptotic signaling pathway;GO:0006914:autophagy;GO:0034198:cellular response to amino acid starvation;GO:0010507:negative regulation of autophagy;GO:0032088:negative regulation of NF-kappaB transcription factor activity;GO:0045892:negative regulation of transcriptio…	-	GO:0070513:death domain binding;	--	--	--	--	--
Unigene1020612	259	0	0	0	0	0	0	5.38	8.84	7.9	11.91	3	5.68	2.38136	4.69529	1.73919	2.69969	0.00694033	0.0465495	Ups	--	--	--	--	--	--	--	--	--	--	--	--	--
Unigene1020637	405	0	0	0	0	0	0	8	2.74	1	0.31	7	2.52	2.82521	4.82906	1.73001	2.79134	0.00524903	0.0381515	Ups	--	--	--	--	--	--	--	--	--	--	--	--	--
Unigene1021489	1874	141	4.71	193	6.28	111	3.84	77	2.65	103	3.11	54	1.87	110.066	-1.03715	0.346088	-2.99679	0.00272838	0.0237815	Down	--	--	--	--	--	--	--	--	--	--	--	--	--
Unigene1021583	1942	16.6	0.53	26.14	0.82	32.45	1.08	90.39	2.98	104.48	3.02	92.47	3.08	58.1077	1.89435	0.393176	4.81807	1.44951e-06	5.00093e-05	Ups	XP_027233648.1	phosphopantothenoylcysteine decarboxylase subunit SIS2-like [Penaeus vannamei]	sp|Q8BZB2|COAC_MOUSE	Q8BZB2	Phosphopantothenoylcysteine decarboxylase OS=Mus musculus OX=10090 GN=Ppcdc PE=1 SV=1	GO:0015937:coenzyme A biosynthetic process;	-	GO:0042802:identical protein binding;GO:0004633:phosphopantothenoylcysteine decarboxylase activity;	--	--	--	gnl|CDD|228619	KOG0672, KOG0672, KOG0672, Halotolerance protein HAL3 (contains flavoprotein domain) [Inorganic ion transport and metabolism, Cell cycle control, cell division, chromosome partitioning].
Unigene1021716	6691	0	0	8.34	0.07	17.13	0.15	0	0	0	0	0	0	3.67054	-5.22383	1.6959	-3.08027	0.00206811	0.0193683	Down	ASB16857.1	ecdysone receptor [Eriocheir sinensis]	sp|O18531|ECR_LUCCU	O18531	Ecdysone receptor OS=Lucilia cuprina OX=7375 GN=EcR PE=2 SV=2	GO:0035076:ecdysone receptor-mediated signaling pathway;	GO:0005634:nucleus;	GO:0035100:ecdysone binding;GO:0004879:ligand-activated sequence-specific DNA binding RNA polymerase II transcription factor activity;GO:0043565:sequence-specific DNA binding;GO:0003707:steroid hormone receptor activity;GO:0008270:zinc ion binding;	K14034	ecdysone receptor	ko04214 Apoptosis - fly;	gnl|CDD|232146	KOG4217, KOG4217, KOG4217, Nuclear receptors of the nerve growth factor-induced protein B type [Transcription].
Unigene1021986	668	93.74	11.77	179.23	22.47	223.05	29.58	44.59	5.87	62.92	7.3	20.31	2.73	97.6884	-2.03249	0.370226	-5.48985	4.02272e-08	2.1737e-06	Down	--	--	--	--	--	--	--	--	--	--	--	--	--
Unigene1022434	432	18.86	5.13	28.7	8.12	46.65	13.88	3.71	1.09	0.33	0.09	3.94	1.21	16.6616	-3.409	0.715044	-4.76753	1.86497e-06	6.19045e-05	Down	--	--	--	--	--	--	--	--	--	--	--	--	--
Unigene1022517	1317	159.89	8.08	142.39	7.04	155.2	8.15	38.33	2	56.15	2.57	94.05	4.96	110.214	-1.25081	0.442831	-2.82458	0.00473431	0.0354522	Down	--	--	--	--	--	--	--	--	--	--	--	--	--
Unigene1022674	873	0	0	1	0.08	2	0.18	18	1.6	23	1.8	7	0.63	7.49498	3.63182	0.977288	3.71622	0.000202226	0.0031622	Ups	ROT74641.1	putative protein gustavus isoform X3 [Penaeus vannamei]	sp|A1Z6E0|GUS_DROME	A1Z6E0	Protein gustavus OS=Drosophila melanogaster OX=7227 GN=gus PE=1 SV=2	GO:0035017:cuticle pattern formation;GO:0046843:dorsal appendage formation;GO:0007281:germ cell development;GO:0035556:intracellular signal transduction;GO:0007314:oocyte anterior/posterior axis specification;GO:0007280:pole cell migration;GO:0007315:pole plasm assembly;GO:0045732:positive regulation of protein catabolic process;GO:0008104:protein localization;GO:0007472:wing disc morphogenesis;	GO:0005938:cell cortex;GO:0031466:Cul5-RING ubiquitin ligase complex;GO:0005737:cytoplasm;GO:0070449:elongin complex;GO:0005634:nucleus;GO:0048471:perinuclear region of cytoplasm;GO:0045495:pole plasm;	-	--	--	--	gnl|CDD|231884	KOG3953, KOG3953, KOG3953, SOCS box protein SSB-1, contains SPRY domain [General function prediction only].
Unigene1023385	249	14.19	22.72	22.72	44.7	16.02	32.11	2	3.97	7	12.83	2.01	4.65	10.2461	-2.31083	0.71678	-3.2239	0.00126457	0.0133778	Down	OCA47509.1	hypothetical protein XENTR_v90000112mg [Xenopus tropicalis]	--	--	--	--	--	--	--	--	--	--	--
Unigene1023403	2094	0	0	0	0	1.94	0.06	63.59	1.93	115.84	3.08	34.78	1.06	31.7318	6.16649	0.939271	6.56518	5.19688e-11	5.5194e-09	Ups	ROT78761.1	hypothetical protein C7M84_002527 [Penaeus vannamei]	sp|A4IIY1|R144A_XENTR	A4IIY1	Probable E3 ubiquitin-protein ligase RNF144A OS=Xenopus tropicalis OX=8364 GN=rnf144a PE=2 SV=1	GO:0032436:positive regulation of proteasomal ubiquitin-dependent protein catabolic process;GO:0000209:protein polyubiquitination;GO:0006511:ubiquitin-dependent protein catabolic process;	GO:0005737:cytoplasm;GO:0005794:Golgi apparatus;GO:0016021:integral component of membrane;GO:0000151:ubiquitin ligase complex;	GO:0046872:metal ion binding;GO:0031624:ubiquitin conjugating enzyme binding;GO:0061630:ubiquitin protein ligase activity;	--	--	--	gnl|CDD|229754	KOG1815, KOG1815, KOG1815, Predicted E3 ubiquitin ligase [Posttranslational modification, protein turnover, chaperones].
Unigene1023649	481	12	2.63	4.02	0.9	7.93	1.88	1	0.23	0	0	1.36	0.33	4.70152	-3.34069	1.15029	-2.90421	0.00368181	0.0296475	Down	--	--	--	--	--	--	--	--	--	--	--	--	--
Unigene1023678	1418	975	45.1	2241	101.32	1777	85.25	738	35.21	1192	49.92	514	24.76	1160.4	-1.10146	0.264136	-4.17006	3.04521e-05	0.000661527	Down	--	--	--	--	--	--	--	--	--	--	--	--	--
Unigene1023787	368	37	14.67	31	13.21	34	15.16	134	59.06	132	51.98	66	30.95	68.053	1.5455	0.383557	4.02938	5.59232e-05	0.0011029	Ups	--	--	--	--	--	--	--	--	--	--	--	--	--
Unigene1023916	918	177	14.14	263	20.72	428	35.74	1200.96	99.66	1445.85	105.5	1002.94	84.42	712.498	2.02979	0.286478	7.08534	1.38707e-12	1.97293e-10	Ups	--	--	--	--	--	--	--	--	--	--	--	--	--
Unigene1023925	791	11.91	1.17	47.16	4.58	51.15	5.26	10.25	1.05	10.87	0.98	7.66	0.8	21.4249	-1.87043	0.557457	-3.35529	0.000792821	0.00933841	Down	XP_018014203.1	PREDICTED: major facilitator superfamily domain-containing protein 12-like [Hyalella azteca]	--	--	--	--	--	--	--	--	--	gnl|CDD|232755	KOG4830, KOG4830, KOG4830, Predicted sugar transporter [Carbohydrate transport and metabolism].
Unigene1024021	651	16	2.09	33	4.31	9	1.24	0	0	1	0.12	0	0	9.58518	-5.2392	1.20949	-4.33174	1.47936e-05	0.000360771	Down	--	--	--	--	--	--	--	--	--	--	--	--	--
Unigene1024148	699	40	4.69	38.78	4.53	42.1	5.2	156.28	19.18	162.79	17.6	198.47	24.84	106.151	2.05735	0.385957	5.33051	9.79353e-08	4.77935e-06	Ups	--	--	--	--	--	--	--	--	--	--	--	--	--
Unigene10245	410	13	3.96	8	2.56	5	1.68	0	0	0	0	0	0	4.67252	-5.56889	1.6468	-3.38165	0.000720528	0.00866254	Down	--	--	--	--	--	--	--	--	--	--	--	--	--
Unigene1025217	316	2	1.24	0	0	0	0	15	10.75	8	5.17	8	6.28	5.39427	3.46394	1.11292	3.11249	0.00185515	0.017895	Ups	--	--	--	--	--	--	--	--	--	--	--	--	--
Unigene1025598	205	62.1	288.01	100	586.88	94.95	544.17	40	225.02	53	283.68	20	141.07	58.5249	-1.28146	0.371622	-3.44828	0.000564175	0.00714812	Down	--	--	--	--	--	--	--	--	--	--	--	--	--
Unigene1025681	298	0	0	0	0	1.21	1.09	20.49	18.3	30.59	24.74	2	1.98	7.43341	4.79544	1.25632	3.81704	0.000135061	0.00227707	Ups	--	--	--	--	--	--	--	--	--	--	--	--	--
Unigene1025729	870	4.37	0.38	35.67	3.03	91.3	8.21	284.37	25.4	273.33	21.47	193.05	17.51	137.281	2.45067	0.877695	2.79216	0.00523571	0.0380657	Ups	AYD41579.1	laccase-10-like protein, partial [Procambarus clarkii]	sp|Q69L99|LAC14_ORYSJ	Q69L99	Laccase-14 OS=Oryza sativa subsp. japonica OX=39947 GN=LAC14 PE=3 SV=1	GO:0046274:lignin catabolic process;	GO:0048046:apoplast;	GO:0005507:copper ion binding;GO:0052716:hydroquinone:oxygen oxidoreductase activity;	--	--	--	gnl|CDD|229205	KOG1263, KOG1263, KOG1263, Multicopper oxidases [Secondary metabolites biosynthesis, transport and catabolism].
Unigene1026649	700	52.04	6.09	22.25	2.59	28.26	3.49	3.92	0.48	0	0	4.01	0.5	19.9203	-3.63703	0.744454	-4.88549	1.0317e-06	3.71362e-05	Down	--	--	--	--	--	--	--	--	--	--	--	--	--
Unigene1026650	664	0	0	0	0	0	0	278.6	37.03	270.78	31.72	296.49	40.24	138.552	9.796	1.33719	7.32583	2.37426e-13	3.77537e-11	Ups	--	--	--	--	--	--	--	--	--	--	--	--	--
Unigene1026860	600	20.76	3.09	35.66	5.33	15.3	2.42	3.62	0.57	4.35	0.6	2.26	0.36	13.3816	-2.84699	0.696108	-4.08987	4.31614e-05	0.000888618	Down	--	--	--	--	--	--	--	--	--	--	--	--	--
Unigene1027017	260	5.85	7.67	9.74	15.51	6.87	11.19	0	0	0	0	0	0	3.75167	-5.33645	1.66778	-3.19973	0.00137555	0.0142711	Down	--	--	--	--	--	--	--	--	--	--	--	--	--
Unigene1027398	1143	6.05	0.36	23.51	1.39	43.26	2.71	153.35	9.55	245.74	13.44	43.22	2.72	73.7876	2.43667	0.510816	4.77014	1.84096e-06	6.11968e-05	Ups	XP_027238625.1	mucin-5AC-like [Penaeus vannamei]	--	--	--	--	--	--	--	--	--	--	--
Unigene1027451	499	11.09	2.27	8	1.67	6.12	1.35	2	0.44	0	0	1.45	0.33	4.90889	-2.90637	1.05663	-2.7506	0.00594863	0.0416842	Down	--	--	--	--	--	--	--	--	--	--	--	--	--
Unigene1027453	470	25.31	5.8	8.17	1.92	13.42	3.33	4.28	1.05	5.68	1.24	1.83	0.47	10.2131	-2.10427	0.762306	-2.7604	0.00577308	0.0407972	Down	--	--	--	--	--	--	--	--	--	--	--	--	--
Unigene1027573	333	9.55	5.01	3.44	2	1.07	0.65	0	0	0	0	0	0	2.72213	-4.80064	1.738	-2.76217	0.00574191	0.0406563	Down	--	--	--	--	--	--	--	--	--	--	--	--	--
Unigene1027649	420	698.96	202.01	848.74	256.33	451.46	143.33	395.96	124.42	434.83	121.45	234.06	76.98	501.28	-1.03928	0.316258	-3.28618	0.00101556	0.0113159	Down	--	--	--	--	--	--	--	--	--	--	--	--	--
Unigene1029484	280	0	0	0	0	1	1.17	9	10.39	12.88	13.54	3	3.91	3.75505	3.85272	1.32747	2.9023	0.00370439	0.0297913	Ups	ROT60871.1	hypothetical protein C7M84_021493 [Penaeus vannamei]	--	--	--	--	--	--	--	--	--	--	--
Unigene1031472	644	1	0.13	18.51	2.46	31.09	4.37	0	0	6.28	0.77	2.39	0.34	8.69578	-2.52752	0.926126	-2.72914	0.00635007	0.0436631	Down	--	--	--	--	--	--	--	--	--	--	--	--	--
Unigene1031734	711	3	0.34	13	1.48	2.01	0.24	0	0	0	0	0	0	2.7879	-4.91738	1.72124	-2.85688	0.0042783	0.0330146	Down	--	--	--	--	--	--	--	--	--	--	--	--	--
Unigene1031735	733	0	0	0	0	0	0	8	0.91	7.13	0.72	12.68	1.48	4.8339	5.55969	1.64493	3.3799	0.000725124	0.00870401	Ups	--	--	--	--	--	--	--	--	--	--	--	--	--
Unigene1031736	422	0	0	0	0	0	0	4.23	1.32	16	4.42	4	1.3	3.42446	5.15894	1.68864	3.05509	0.00224994	0.020657	Ups	--	--	--	--	--	--	--	--	--	--	--	--	--
Unigene1032312	320	0	0	0	0	2.03	1.41	18.16	12.44	30.74	18.97	7.38	5.52	8.33673	4.26988	1.06116	4.02379	5.7268e-05	0.00112513	Ups	--	--	--	--	--	--	--	--	--	--	--	--	--
Unigene1032436	424	6.03	1.71	32.87	9.71	16.14	5.01	2	0.61	1.01	0.28	0	0	8.78668	-3.92313	0.97748	-4.01352	5.98209e-05	0.00116583	Down	--	--	--	--	--	--	--	--	--	--	--	--	--
Unigene1032657	570	1	0.16	2	0.33	2.48	0.43	23.05	3.94	33.45	5.05	16.35	2.87	11.7499	3.59576	0.798376	4.50384	6.6736e-06	0.000183929	Ups	XP_027211520.1	ETS homologous factor-like [Penaeus vannamei]	--	--	--	--	--	--	--	--	--	gnl|CDD|231736	KOG3804, KOG3804, KOG3804, Transcription factor NERF and related proteins, contain ETS domain [Transcription].
Unigene1032796	1366	114.93	5.56	204.94	9.7	247.4	12.42	30.94	1.54	18.59	0.81	8.62	0.43	99.5924	-3.29026	0.40414	-8.14139	3.90756e-16	9.69254e-14	Down	XP_027221620.1	uncharacterized protein LOC113813759 [Penaeus vannamei]	--	--	--	--	--	--	--	--	--	--	--
Unigene1033135	1497	0	0	0	0	0	0	22.05	0.99	28.21	1.11	11.47	0.52	9.12666	6.41082	1.56145	4.10567	4.0314e-05	0.000838638	Ups	--	--	--	--	--	--	--	--	--	--	--	--	--
Unigene1033272	365	3.35	1.36	5	2.18	1.01	0.46	30	13.53	41	16.53	21	10.09	15.566	3.15369	0.678127	4.65059	3.3098e-06	0.000101299	Ups	--	--	--	--	--	--	--	--	--	--	--	--	--
Unigene1033443	355	0	0	0	0	0	0	22.44	10.97	25	10.94	13	6.81	9.1814	6.41623	1.56042	4.11185	3.92494e-05	0.000820691	Ups	--	--	--	--	--	--	--	--	--	--	--	--	--
Unigene1033645	326	0	0	0	0	0	0	4	2.57	4	2.31	7	4.89	2.58434	4.75383	1.7331	2.74296	0.00608879	0.0423289	Ups	--	--	--	--	--	--	--	--	--	--	--	--	--
Unigene1034373	292	3	2.45	1	0.95	0	0	6	5.81	20	17.57	11	11.9	6.49003	2.83339	0.961876	2.94569	0.00322232	0.0269085	Ups	--	--	--	--	--	--	--	--	--	--	--	--	--
Unigene1034456	422	8.06	2.31	7.85	2.34	3.41	1.07	30.79	9.57	17.93	4.95	42.39	13.78	19.1361	2.21895	0.644419	3.44333	0.000574588	0.00726066	Ups	--	--	--	--	--	--	--	--	--	--	--	--	--
Unigene1034961	3713	0	0	0	0	0	0	8.64	0.14	13.67	0.19	0	0	3.09345	4.96776	1.72019	2.88792	0.003878	0.0307938	Ups	XP_027229390.1	MAP/microtubule affinity-regulating kinase 3-like isoform X7 [Penaeus vannamei]	sp|Q7KZI7|MARK2_HUMAN	Q7KZI7	Serine/threonine-protein kinase MARK2 OS=Homo sapiens OX=9606 GN=MARK2 PE=1 SV=2	GO:0032147:activation of protein kinase activity;GO:0000422:mitochondrion degradation;GO:0061564:axon development;GO:0030010:establishment of cell polarity;GO:0071963:establishment or maintenance of cell polarity regulating cell shape;GO:0045197:establishment or maintenance of epithelial cell apical/basal polarity;GO:0035556:intracellular signal transduction;GO:0000226:microtubule cytoskeleton or…	GO:0005884:actin filament;GO:0005737:cytoplasm;GO:0030425:dendrite;GO:0016328:lateral plasma membrane;GO:0016020:membrane;GO:0097427:microtubule bundle;GO:0005739:mitochondrion;GO:0005654:nucleoplasm;GO:0005886:plasma membrane;	GO:0005524:ATP binding;GO:0045296:cadherin binding;GO:0008289:lipid binding;GO:0000287:magnesium ion binding;GO:0030295:protein kinase activator activity;GO:0004674:protein serine/threonine kinase activity;GO:0003723:RNA binding;GO:0048156:tau protein binding;GO:0050321:tau-protein kinase activity;	--	--	--	gnl|CDD|228534	KOG0586, KOG0586, KOG0586, Serine/threonine protein kinase [General function prediction only].
Unigene1034988	2133	97.6	2.82	299.74	8.42	464.44	13.85	108.94	3.23	218.88	5.7	63.95	1.91	189.918	-1.20174	0.412789	-2.91128	0.00359951	0.029184	Down	XP_027228796.1	5'-nucleotidase domain-containing protein 1-like [Penaeus vannamei]	sp|Q5TFE4|NT5D1_HUMAN	Q5TFE4	5'-nucleotidase domain-containing protein 1 OS=Homo sapiens OX=9606 GN=NT5DC1 PE=1 SV=1	-	-	GO:0008253:5'-nucleotidase activity;GO:0046872:metal ion binding;	--	--	--	gnl|CDD|230408	KOG2469, KOG2469, KOG2469, IMP-GMP specific 5'-nucleotidase [Nucleotide transport and metabolism].
Unigene1035113	480	10	2.2	3	0.68	4	0.95	0	0	0	0	0	0	3.16945	-5.04682	1.70479	-2.96037	0.0030727	0.0259919	Down	--	--	--	--	--	--	--	--	--	--	--	--	--
Unigene1035336	411	0.31	0.09	0	0	0	0	19.99	6.61	25.92	7.63	8.54	2.96	8.15221	6.26922	1.5745	3.98173	6.84158e-05	0.00130519	Ups	--	--	--	--	--	--	--	--	--	--	--	--	--
Unigene1035341	730	96.34	10.59	113.59	12.42	92.53	10.71	42.95	4.94	40.1	4.06	41.1	4.81	70.8213	-1.3293	0.37593	-3.53604	0.00040618	0.00552111	Down	--	--	--	--	--	--	--	--	--	--	--	--	--
Unigene1035559	479	24	5.3	7	1.58	26	6.2	0	0	0	0	0	0	10.0236	-6.52656	1.5595	-4.18504	2.8511e-05	0.000627379	Down	--	--	--	--	--	--	--	--	--	--	--	--	--
Unigene1035827	357	10	4.3	11.52	5.37	6	2.92	0	0	0	0	0	0	4.74535	-5.61803	1.63941	-3.42685	0.000610617	0.00761702	Down	--	--	--	--	--	--	--	--	--	--	--	--	--
Unigene1035933	233	14	31.25	5.01	13.96	7	19.69	0	0	1	2.59	0	0	4.88251	-4.26264	1.30536	-3.2655	0.00109273	0.0119542	Down	PAA60102.1	hypothetical protein BOX15_Mlig034265g1 [Macrostomum lignano]	--	--	--	--	--	--	--	--	--	--	--
Unigene1036026	1175	6.65	0.39	5.23	0.3	12.3	0.74	26	1.56	36	1.9	32.32	1.97	19.1704	1.88473	0.565731	3.33149	0.000863826	0.00999788	Ups	--	--	--	--	--	--	--	--	--	--	--	--	--
Unigene1036106	810	6	0.57	6	0.56	2	0.2	0	0	0	0	0	0	2.43828	-4.73108	1.73959	-2.71965	0.00653513	0.0445936	Down	--	--	--	--	--	--	--	--	--	--	--	--	--
Unigene1036135	259	0	0	0	0	0	0	43	70.61	58	87.47	41	77.67	22.3714	7.5209	1.47276	5.10666	3.27912e-07	1.37155e-05	Ups	--	--	--	--	--	--	--	--	--	--	--	--	--
Unigene1036224	697	1	0.12	0	0	1	0.12	13	1.6	15	1.63	2	0.25	4.61362	3.32193	1.15324	2.88052	0.00397025	0.0312928	Ups	--	--	--	--	--	--	--	--	--	--	--	--	--
Unigene1036352	240	1	1.92	0	0	2.16	5.22	38.73	92.56	56.63	125.51	32.65	92.27	20.457	5.0589	0.855759	5.91159	3.38829e-09	2.40503e-07	Ups	--	--	--	--	--	--	--	--	--	--	--	--	--
Unigene1036360	246	2	3.39	2	4.19	10.76	22.89	110.83	233.77	207.38	404.32	87.97	217.55	63.3679	4.57201	0.534971	8.54629	1.27112e-17	3.99781e-15	Ups	--	--	--	--	--	--	--	--	--	--	--	--	--
Unigene1036361	205	0	0	0	0	1.24	7.12	11.69	65.77	8.63	46.17	4.44	31.33	3.93232	3.91044	1.31712	2.96894	0.0029883	0.0254623	Ups	--	--	--	--	--	--	--	--	--	--	--	--	--
Unigene1036362	227	0	0	3	9.66	4	12.93	92.35	295.51	132.66	396.88	43	165.96	40.5091	5.00026	0.656205	7.61996	2.5375e-14	4.78314e-12	Ups	--	--	--	--	--	--	--	--	--	--	--	--	--
Unigene1036370	231	1	2.34	0	0	0	0	35.12	102.4	53.11	144.41	17.76	62.07	15.8799	5.84636	1.13846	5.13535	2.81625e-07	1.2027e-05	Ups	--	--	--	--	--	--	--	--	--	--	--	--	--
Unigene1036372	227	0	0	1	3.22	0	0	23.09	73.88	32.23	96.42	12	46.31	10.1247	5.26342	1.18494	4.44193	8.91545e-06	0.000234315	Ups	--	--	--	--	--	--	--	--	--	--	--	--	--
Unigene1036373	214	0	0	0	0	1	4.48	40.72	179.74	51.39	214.13	15.22	82.81	15.8476	5.87241	1.14878	5.11187	3.18981e-07	1.33981e-05	Ups	--	--	--	--	--	--	--	--	--	--	--	--	--
Unigene1036381	271	3	3.29	1	1.31	7	9.43	129.17	172.1	207.49	252.63	88.2	133.84	65.5881	5.0416	0.553931	9.1015	8.90953e-20	3.72933e-17	Ups	--	--	--	--	--	--	--	--	--	--	--	--	--
Unigene1036388	228	0	0	2	6.29	2.46	7.76	72.84	227.67	99.12	289.45	36.34	136.76	31.5091	5.36208	0.772235	6.94359	3.82269e-12	5.0315e-10	Ups	--	--	--	--	--	--	--	--	--	--	--	--	--
Unigene1036395	210	0	0	0	0	0	0	50.56	248.03	69.84	324.51	38.01	231.53	24.431	7.63715	1.46414	5.21612	1.82714e-07	8.23212e-06	Ups	--	--	--	--	--	--	--	--	--	--	--	--	--
Unigene1036396	228	0	0	0	0	3	9.47	61.84	193.29	96.82	282.73	30.19	113.64	28.1806	5.54277	0.851391	6.51025	7.50262e-11	7.65408e-09	Ups	--	--	--	--	--	--	--	--	--	--	--	--	--
Unigene1036397	212	0	0	0	0	1	4.73	18.33	85.25	26.61	117.05	7.17	41.23	7.69577	4.87388	1.21934	3.99715	6.41098e-05	0.00123462	Ups	--	--	--	--	--	--	--	--	--	--	--	--	--
Unigene1036399	212	0	0	0	0	3	14.16	33.23	154.52	56.03	246.41	29	166.85	18.5065	4.93741	0.874533	5.64578	1.64439e-08	9.92674e-07	Ups	--	--	--	--	--	--	--	--	--	--	--	--	--
Unigene1036400	262	3	3.81	4	6.14	5.54	8.71	208.15	323.78	285.72	407.63	93.46	167.17	88.6808	5.2616	0.523466	10.0515	9.05233e-24	5.92319e-21	Ups	--	--	--	--	--	--	--	--	--	--	--	--	--
Unigene1036406	201	0	0	1	6.64	0	0	8	50.42	17.75	106.87	12.69	101.08	6.32848	4.58339	1.24601	3.67846	0.000234643	0.00355771	Ups	--	--	--	--	--	--	--	--	--	--	--	--	--
Unigene1036409	212	0	0	0	0	0	0	14.85	69.05	14.46	63.6	6.78	39.03	5.49081	5.76866	1.62136	3.55791	0.000373819	0.00517452	Ups	--	--	--	--	--	--	--	--	--	--	--	--	--
Unigene1036420	213	0	0	0	0	5.84	26.82	72.55	328.64	82.38	352.64	36.52	204.26	29.943	4.75045	0.711614	6.67559	2.46234e-11	2.76747e-09	Ups	--	--	--	--	--	--	--	--	--	--	--	--	--
Unigene1036477	248	0	0	0	0	0	0	7	14.18	14	26.19	4.1	9.7	3.63585	5.24839	1.67656	3.13045	0.00174538	0.0171079	Ups	--	--	--	--	--	--	--	--	--	--	--	--	--
Unigene1036491	230	0	0	0	0	0	0	13.35	39.84	15.95	44.41	16.19	57.98	7.33823	6.11389	1.58861	3.84859	0.000118802	0.00205312	Ups	--	--	--	--	--	--	--	--	--	--	--	--	--
Unigene1036500	804	74.62	7.15	94.49	8.96	125.69	12.63	5.61	0.56	1.07	0.09	8.69	0.88	51.1796	-4.09503	0.541882	-7.55705	4.12318e-14	7.45137e-12	Down	--	--	--	--	--	--	--	--	--	--	--	--	--
Unigene1036533	809	20.67	1.96	10.72	1.01	7.52	0.75	1.91	0.19	5.19	0.45	0	0	8.18313	-2.66921	0.875494	-3.0488	0.00229756	0.0209754	Down	--	--	--	--	--	--	--	--	--	--	--	--	--
Unigene1037466	553	12.49	2.12	30.89	5.32	31.08	5.65	0	0	6.37	1.01	0	0	12.3376	-3.58732	0.822229	-4.36292	1.28335e-05	0.000320705	Down	ROT64955.1	serine/arginine-rich splicing factor 2, partial [Penaeus vannamei]	sp|Q3MHR5|SRSF2_BOVIN	Q3MHR5	Serine/arginine-rich splicing factor 2 OS=Bos taurus OX=9913 GN=SRSF2 PE=2 SV=3	GO:0045292:mRNA cis splicing, via spliceosome;GO:0000381:regulation of alternative mRNA splicing, via spliceosome;	GO:0005737:cytoplasm;GO:0005829:cytosol;GO:0016607:nuclear speck;GO:0005634:nucleus;GO:0005681:spliceosomal complex;	GO:0036002:pre-mRNA binding;GO:0003723:RNA binding;	--	--	--	gnl|CDD|232136	KOG4207, KOG4207, KOG4207, Predicted splicing factor, SR protein superfamily [RNA processing and modification].
Unigene1037485	710	0	0	0	0	0	0	17.02	2.04	15.74	1.66	12.53	1.53	7.31253	6.1206	1.58726	3.85608	0.000115221	0.00200065	Ups	--	--	--	--	--	--	--	--	--	--	--	--	--
Unigene1038075	316	0	0	1	0.7	0	0	13.79	9.88	14.02	9.05	1	0.79	4.20943	4.00677	1.3375	2.99571	0.00273804	0.0238493	Ups	--	--	--	--	--	--	--	--	--	--	--	--	--
Unigene1038151	272	12.4	13.39	9.37	12.08	5.52	7.31	2.04	2.67	1.05	1.26	0	0	5.17672	-3.091	1.05334	-2.93446	0.00334128	0.0276484	Down	--	--	--	--	--	--	--	--	--	--	--	--	--
Unigene1039181	873	13	1.11	41	3.46	40	3.58	74	6.58	98	7.66	52	4.69	48.9216	1.20424	0.407042	2.95852	0.00309116	0.0260966	Ups	XP_027229114.1	tropomyosin isoform X2 [Penaeus vannamei]	--	--	--	--	--	--	--	--	--	--	--
Unigene1039256	412	0	0	0	0	0	0	7.34	2.42	9.99	2.92	3	1.03	2.93217	4.97064	1.70739	2.91125	0.00359986	0.029184	Ups	--	--	--	--	--	--	--	--	--	--	--	--	--
Unigene1039706	290	0	0	2	1.95	0	0	13	12.95	24	21.7	10	11.14	7.33496	4.09523	1.06911	3.8305	0.000127881	0.00217275	Ups	--	--	--	--	--	--	--	--	--	--	--	--	--
Unigene1039841	1619	30.61	1.21	16.02	0.62	9.98	0.41	0	0	0	0	0	0	10.4186	-6.56698	1.55616	-4.21999	2.44311e-05	0.000552115	Down	XP_027215502.1	formin-binding protein 1-like [Penaeus vannamei]	sp|Q6DCZ7|FBP1L_XENLA	Q6DCZ7	Formin-binding protein 1-like OS=Xenopus laevis OX=8355 GN=fnbp1l PE=1 SV=1	GO:0006914:autophagy;GO:0006897:endocytosis;	GO:0005938:cell cortex;GO:0031410:cytoplasmic vesicle;GO:0005856:cytoskeleton;GO:0005886:plasma membrane;	GO:0008289:lipid binding;	--	--	--	gnl|CDD|231501	KOG3565, KOG3565, KOG3565, Cdc42-interacting protein CIP4 [Cytoskeleton].
Unigene1039976	265	99	119.49	73	106.14	44	65.58	0	0	0	0	0	0	38.1807	-8.21272	1.4326	-5.73274	9.88214e-09	6.34223e-07	Down	--	--	--	--	--	--	--	--	--	--	--	--	--
Unigene1039985	217	21.16	69.81	29.23	121.8	13.71	56.76	6.95	28.4	6	23.09	1.65	8.29	12.9419	-2.16003	0.660838	-3.26862	0.00108072	0.0118531	Down	--	--	--	--	--	--	--	--	--	--	--	--	--
Unigene1039997	332	46.2	24.48	50.45	29.63	31.05	18.98	116.64	70.44	128.34	69.63	73.93	48.39	70.8467	1.19285	0.37825	3.15362	0.00161261	0.0160997	Ups	--	--	--	--	--	--	--	--	--	--	--	--	--
Unigene1040065	2793	7.71	0.17	24.91	0.52	17.92	0.4	38.22	0.84	32.96	0.64	133.96	2.96	46.185	2.18319	0.606709	3.59841	0.000320169	0.0045571	Ups	--	--	--	--	--	--	--	--	--	--	--	--	--
Unigene1040117	205	5	23.19	2	11.74	6.99	40.05	0	0	0	0	0	0	2.40124	-4.71598	1.74147	-2.70805	0.00676797	0.0456624	Down	--	--	--	--	--	--	--	--	--	--	--	--	--
Unigene1040149	510	10	1.96	1	0.2	2	0.42	0	0	0	0	0	0	2.5873	-4.71802	1.74892	-2.69768	0.00698251	0.0467278	Down	--	--	--	--	--	--	--	--	--	--	--	--	--
Unigene1040570	1139	14	0.85	14	0.83	20	1.26	3	0.19	5	0.27	2	0.13	9.47139	-2.29686	0.730523	-3.14413	0.00166581	0.0165043	Down	XP_027215989.1	nephrin-like [Penaeus vannamei]	--	--	--	--	--	--	--	--	--	--	--
Unigene1040592	583	18	2.8	76.72	12.03	259.51	43.02	6	0.99	10.25	1.49	2.11	0.36	56.1318	-4.08288	0.959823	-4.25378	2.10193e-05	0.000485516	Down	ANG56306.1	single VWC domain protein [Eriocheir sinensis]	--	--	--	--	--	--	--	--	--	--	--
Unigene1040661	238	28.31	56.61	39.85	99.13	49.49	124.6	16.93	42.23	11.52	26.68	15.2	44.96	26.2411	-1.40173	0.483663	-2.89816	0.00375359	0.0300841	Down	--	--	--	--	--	--	--	--	--	--	--	--	--
Unigene1040685	1706	8.79	0.33	22.92	0.83	7.95	0.31	2.85	0.11	1.55	0.05	0.67	0.03	7.30553	-2.65153	0.863849	-3.06944	0.00214463	0.0199146	Down	--	--	--	--	--	--	--	--	--	--	--	--	--
Unigene1040699	505	39	7.8	44	8.97	41.87	9	9.51	2.03	12	2.26	12	2.64	26.4245	-1.91089	0.489741	-3.90184	9.54628e-05	0.00171539	Down	--	--	--	--	--	--	--	--	--	--	--	--	--
Unigene1040875	934	15.22	1.19	16	1.23	21.09	1.72	0	0	8	0.57	4	0.33	10.4544	-2.14816	0.743335	-2.88989	0.00385377	0.0306592	Down	--	--	--	--	--	--	--	--	--	--	--	--	--
Unigene1041205	274	4	4.19	9	11.23	10.57	13.56	0	0	0	0	0	0	3.77671	-5.35021	1.66725	-3.20899	0.00133201	0.0139336	Down	--	--	--	--	--	--	--	--	--	--	--	--	--
Unigene1041206	374	0	0	0	0	0	0	12	5.06	16	6.02	7	3.13	5.27942	5.72263	1.62568	3.52015	0.000431296	0.00577834	Ups	--	--	--	--	--	--	--	--	--	--	--	--	--
Unigene1041289	258	17.02	23.12	24.67	40.74	8.52	14.39	3.31	5.53	3.28	5.03	5.59	10.79	10.6383	-2.02867	0.729265	-2.7818	0.00540578	0.0389608	Down	--	--	--	--	--	--	--	--	--	--	--	--	--
Unigene1041460	597	7.06	1.06	3.03	0.46	6.33	1.01	0	0	0	0	0	0	2.82352	-4.92823	1.71568	-2.87246	0.00407285	0.0318589	Down	--	--	--	--	--	--	--	--	--	--	--	--	--
Unigene1041489	1411	119.29	5.55	214.01	9.73	165.18	7.97	66.54	3.19	72.7	3.06	34.08	1.65	106.926	-1.59242	0.330188	-4.82277	1.41581e-06	4.89506e-05	Down	ROT71406.1	putative protein MAK16-like [Penaeus vannamei]	sp|Q7ZYG5|MK16B_XENLA	Q7ZYG5	Protein MAK16 homolog B OS=Xenopus laevis OX=8355 GN=mak16-b PE=2 SV=1	-	GO:0005730:nucleolus;	-	--	--	--	gnl|CDD|231002	KOG3064, KOG3064, KOG3064, RNA-binding nuclear protein (MAK16) containing a distinct C4 Zn-finger [RNA processing and modification].
Unigene1041491	1708	0.21	0.01	0	0	0	0	83.7	3.2	77.64	2.61	59.94	2.31	35.1052	8.08361	1.4342	5.63632	1.73724e-08	1.04193e-06	Ups	--	--	--	--	--	--	--	--	--	--	--	--	--
Unigene1041540	521	0	0	0	0	0	0	7	1.41	5.05	0.9	4	0.83	2.52917	4.76117	1.73101	2.75052	0.00595014	0.0416842	Ups	--	--	--	--	--	--	--	--	--	--	--	--	--
Unigene1041542	532	0	0	0	0	0	0	3	0.58	11.69	2	11	2.19	4.26289	5.39859	1.66347	3.24537	0.00117298	0.0126453	Ups	--	--	--	--	--	--	--	--	--	--	--	--	--
Unigene1041856	494	5.97	1.24	4.33	0.92	12.3	2.76	0	0	0	0	0	0	3.64541	-5.279	1.67652	-3.14879	0.00163946	0.0162954	Down	--	--	--	--	--	--	--	--	--	--	--	--	--
Unigene1042003	328	6.29	3.46	5.45	3.34	3.59	2.28	0	0	0	0	0	0	2.59453	-4.83125	1.72569	-2.79961	0.00511649	0.0374857	Down	--	--	--	--	--	--	--	--	--	--	--	--	--
Unigene1042285	288	19.19	16.51	37.33	37.52	17.19	17.83	109.47	112.2	112.92	105.12	120.32	138.18	67.7961	2.2044	0.41621	5.29636	1.18131e-07	5.62274e-06	Ups	PIK33996.1	putative RNA-directed DNA polymerase from mobile element jockey-like [Apostichopus japonicus]	--	--	--	--	--	--	--	--	--	--	--
Unigene104278	530	22	4.03	24	4.46	24	4.71	53	10.32	94	16.17	44	8.82	40.6673	1.30768	0.414329	3.15614	0.00159871	0.0159917	Ups	--	--	--	--	--	--	--	--	--	--	--	--	--
Unigene1043232	430	46	12.63	54.15	15.48	36.82	11.07	5.2	1.55	4.17	1.1	0	0	24.3139	-3.96593	0.654335	-6.06101	1.35269e-09	1.05557e-07	Down	--	--	--	--	--	--	--	--	--	--	--	--	--
Unigene1043377	1494	5.92	0.26	43.3	1.84	84.58	3.81	13.19	0.59	16.41	0.65	2.89	0.13	24.6514	-2.04916	0.657012	-3.11891	0.00181522	0.0176211	Down	XP_014767121.1	uncharacterized protein Dana_GF18854, isoform B [Drosophila ananassae]	--	--	--	--	--	--	--	--	--	--	--
Unigene1043471	1235	0	0	0	0	1	0.06	25.94	1.47	39.43	1.96	12.26	0.7	11.4499	5.42754	1.17449	4.62119	3.81546e-06	0.000113896	Ups	PWA24773.1	hypothetical protein CCH79_00010097 [Gambusia affinis]	--	--	--	--	--	--	--	--	--	--	--
Unigene1043568	3643	2.18	0.04	15.77	0.25	7.18	0.12	30.11	0.5	63.43	0.92	50.66	0.84	26.8673	2.50842	0.570789	4.39466	1.10948e-05	0.00028278	Ups	XP_027232969.1	transient receptor potential channel pyrexia-like isoform X2 [Penaeus vannamei]	sp|Q8N8A2|ANR44_HUMAN	Q8N8A2	Serine/threonine-protein phosphatase 6 regulatory ankyrin repeat subunit B OS=Homo sapiens OX=9606 GN=ANKRD44 PE=1 SV=3	--	--	--	--	--	--	gnl|CDD|228458	KOG0510, KOG0510, KOG0510, Ankyrin repeat protein [General function prediction only].
Unigene1043601	663	37.89	4.81	77.24	9.8	96.07	12.89	210.01	27.98	377.59	44.34	89.51	12.18	130.961	1.53029	0.385243	3.97228	7.11876e-05	0.00134992	Ups	AST15996.1	Tax1 binding protein [Scylla serrata]	--	--	--	--	--	--	--	--	--	--	--
Unigene1043846	875	10.75	0.92	16.03	1.35	4.47	0.4	1	0.09	0	0	0	0	5.38215	-4.37702	1.27792	-3.4251	0.000614572	0.00766049	Down	--	--	--	--	--	--	--	--	--	--	--	--	--
Unigene1044083	852	8.78	0.78	52.45	4.58	71.1	6.58	128.09	11.78	563.66	45.6	87.63	8.18	127.405	2.31838	0.824561	2.81165	0.00492874	0.0364645	Ups	--	--	--	--	--	--	--	--	--	--	--	--	--
Unigene1044093	985	4.98	0.36	13.34	0.96	24.05	1.83	0	0	2.34	0.16	0	0	6.7436	-4.06795	1.10624	-3.67728	0.000235735	0.00357093	Down	--	--	--	--	--	--	--	--	--	--	--	--	--
Unigene1044117	1722	222.3	8.19	441	15.83	397	15.13	159	6.03	295	9.81	110	4.2	253.28	-1.00658	0.301973	-3.33334	0.000858088	0.00994765	Down	XP_027208389.1	nucleolar protein 58-like [Penaeus vannamei]	sp|Q6DFW4|NOP58_MOUSE	Q6DFW4	Nucleolar protein 58 OS=Mus musculus OX=10090 GN=Nop58 PE=1 SV=1	GO:0042254:ribosome biogenesis;GO:0048254:snoRNA localization;	GO:0031428:box C/D snoRNP complex;GO:0015030:Cajal body;GO:0005829:cytosol;GO:0001650:fibrillar center;GO:0005730:nucleolus;GO:0005634:nucleus;GO:0070761:pre-snoRNP complex;GO:0005732:small nucleolar ribonucleoprotein complex;GO:0032040:small-subunit processome;	GO:0051117:ATPase binding;GO:0030515:snoRNA binding;GO:0001094:TFIID-class transcription factor binding;	K14565	nucleolar protein 58	ko03008 Ribosome biogenesis in eukaryotes;	gnl|CDD|230511	KOG2572, KOG2572, KOG2572, Ribosome biogenesis protein - Nop58p/Nop5p [RNA processing and modification, Translation, ribosomal structure and biogenesis].
Unigene1044460	1594	8.58	0.35	16.66	0.66	13.83	0.58	0	0	0	0	0	0	6.43331	-6.02819	1.59745	-3.77363	0.000160887	0.00262353	Down	--	--	--	--	--	--	--	--	--	--	--	--	--
Unigene1044862	948	36.25	2.77	32.15	2.43	56.12	4.49	7.57	0.6	5.05	0.35	8.88	0.72	24.3632	-2.47196	0.55313	-4.46903	7.85754e-06	0.000210942	Down	--	--	--	--	--	--	--	--	--	--	--	--	--
Unigene104517	1079	4	0.26	4.61	0.29	11	0.74	0	0	1.47	0.09	0	0	3.33181	-3.76783	1.35658	-2.77744	0.00547884	0.0393618	Down	--	--	--	--	--	--	--	--	--	--	--	--	--
Unigene1045172	853	188	16.59	258.98	22.59	234	21.62	108	9.92	84	6.78	69	6.43	153.434	-1.43071	0.315708	-4.53176	5.84939e-06	0.000164518	Down	--	--	--	--	--	--	--	--	--	--	--	--	--
Unigene104541	1163	3	0.18	8	0.46	17	1.04	0	0	1	0.05	1	0.06	4.64946	-3.42058	1.15189	-2.96953	0.00298255	0.0254228	Down	--	--	--	--	--	--	--	--	--	--	--	--	--
Unigene1045852	1360	11.97	0.58	24.87	1.18	25.97	1.31	3.17	0.16	0	0	3	0.15	11.0952	-3.20856	0.791845	-4.052	5.07806e-05	0.00101841	Down	XP_027208541.1	potassium voltage-gated channel protein Shab-like [Penaeus vannamei]	sp|P17970|KCNAB_DROME	P17970	Potassium voltage-gated channel protein Shab OS=Drosophila melanogaster OX=7227 GN=Shab PE=1 SV=2	GO:0001508:action potential;GO:0007268:synaptic transmission;GO:0008345:larval locomotory behavior;GO:0045938:positive regulation of circadian sleep/wake cycle, sleep;GO:0006813:potassium ion transport;GO:0051260:protein homooligomerization;GO:0008016:regulation of heart contraction;GO:0034765:regulation of ion transmembrane transport;GO:0060025:regulation of synaptic activity;	GO:0005886:plasma membrane;GO:0008076:voltage-gated potassium channel complex;	GO:0005251:delayed rectifier potassium channel activity;GO:0005249:voltage-gated potassium channel activity;	--	--	--	gnl|CDD|231645	KOG3713, KOG3713, KOG3713, Voltage-gated K+ channel KCNB/KCNC [Inorganic ion transport and metabolism].
Unigene1046264	664	32.25	4.08	41.18	5.21	27	3.62	7	0.93	10	1.17	14.51	1.97	22.1912	-1.62699	0.546101	-2.97929	0.00288919	0.0248428	Down	--	--	--	--	--	--	--	--	--	--	--	--	--
Unigene1046291	735	57	6.2	86.82	9.39	71.2	8.16	21	2.39	44.88	4.5	26	3.01	49.418	-1.29308	0.397635	-3.25192	0.00114628	0.0124127	Down	--	--	--	--	--	--	--	--	--	--	--	--	--
Unigene1046630	222	0	0	0	0	0	0	12.85	46.36	17	57.55	10	43.87	6.19028	5.91862	1.60608	3.68513	0.000228589	0.00348401	Ups	--	--	--	--	--	--	--	--	--	--	--	--	--
Unigene1046661	234	77.1	168.27	119.81	326.44	156.61	430.72	1.01	2.75	3.02	7.67	0	0	57.4998	-6.29945	0.744594	-8.46024	2.66817e-17	7.95235e-15	Down	--	--	--	--	--	--	--	--	--	--	--	--	--
Unigene1046879	508	30.21	5.97	28.79	5.8	14.66	3.12	3.34	0.7	0	0	7.56	1.64	14.9468	-2.60329	0.75396	-3.45283	0.000554742	0.00705609	Down	--	--	--	--	--	--	--	--	--	--	--	--	--
Unigene1047456	1027	23.91	1.65	77.96	5.29	56.6	4.07	105.06	7.51	215.93	13.56	56.04	4.06	79.1537	1.12175	0.413606	2.71211	0.00668564	0.0452841	Ups	XP_027235018.1	bifunctional glutamate/proline--tRNA ligase-like [Penaeus vannamei]	sp|P28668|SYEP_DROME	P28668	Bifunctional glutamate/proline--tRNA ligase OS=Drosophila melanogaster OX=7227 GN=GluProRS PE=1 SV=2	GO:0006424:glutamyl-tRNA aminoacylation;GO:0006433:prolyl-tRNA aminoacylation;	GO:0017101:aminoacyl-tRNA synthetase multienzyme complex;GO:0005737:cytoplasm;	GO:0005524:ATP binding;GO:0004818:glutamate-tRNA ligase activity;GO:0046872:metal ion binding;GO:0004827:proline-tRNA ligase activity;GO:0003723:RNA binding;	--	--	--	--	--
Unigene1047535	568	0	0	0	0	0	0	1	0.17	8	1.22	9	1.59	3.04252	4.93183	1.71813	2.87046	0.00409869	0.0320016	Ups	ROT77005.1	putative phosphatidylinositol transfer protein alpha isoform isoform X3 [Penaeus vannamei]	sp|Q2HJ54|PIPNA_BOVIN	Q2HJ54	Phosphatidylinositol transfer protein alpha isoform OS=Bos taurus OX=9913 GN=PITPNA PE=1 SV=3	-	GO:0005737:cytoplasm;	GO:0031210:phosphatidylcholine binding;GO:0008525:phosphatidylcholine transporter activity;GO:0035091:phosphatidylinositol binding;GO:0008526:phosphatidylinositol transporter activity;	--	--	--	gnl|CDD|231600	KOG3668, KOG3668, KOG3668, Phosphatidylinositol transfer protein [Lipid transport and metabolism, Signal transduction mechanisms].
Unigene1047554	1239	0	0	0	0	0	0	21.75	1.22	12.14	0.6	2.26	0.13	5.25286	5.67509	1.63865	3.46328	0.000533639	0.00684997	Ups	--	--	--	--	--	--	--	--	--	--	--	--	--
Unigene1047837	983	98.2	7.17	141.51	10.17	101.57	7.74	0	0	0	0	0	0	56.4098	-8.74221	1.39363	-6.27298	3.54195e-10	3.14556e-08	Down	--	--	--	--	--	--	--	--	--	--	--	--	--
Unigene1047926	1176	659.75	38.33	623.14	35.49	394.1	23.81	137.33	8.25	202.59	10.69	127.35	7.74	361.649	-1.97428	0.338423	-5.83378	5.4187e-09	3.6854e-07	Down	--	--	--	--	--	--	--	--	--	--	--	--	--
Unigene10481	426	33.92	9.51	21.75	6.35	19	5.84	4	1.22	3	0.81	1	0.32	14.4469	-3.29387	0.736274	-4.4737	7.68779e-06	0.00020697	Down	--	--	--	--	--	--	--	--	--	--	--	--	--
Unigene1048202	319	4.65	2.79	7	4.73	11.73	8.23	0	0	0	0	0	0	3.8566	-5.37119	1.66495	-3.22604	0.00125514	0.013303	Down	--	--	--	--	--	--	--	--	--	--	--	--	--
Unigene1048397	619	283.4	40.05	424.69	60.2	241.76	36.24	35.92	5.34	37.79	4.96	14.22	2.17	170.309	-3.53168	0.365737	-9.65633	4.62113e-22	2.4935e-19	Down	--	--	--	--	--	--	--	--	--	--	--	--	--
Unigene1048941	222	0	0	0	0	0	0	12	43.3	4.97	16.81	5.89	25.84	3.715	5.24571	1.67755	3.127	0.00176599	0.017254	Ups	--	--	--	--	--	--	--	--	--	--	--	--	--
Unigene1049686	365	1.24	0.5	7.9	3.44	3.48	1.59	21.94	9.9	36.48	14.71	7.83	3.76	11.2727	2.26951	0.726267	3.1249	0.00177863	0.017342	Ups	--	--	--	--	--	--	--	--	--	--	--	--	--
Unigene1049762	280	1	0.96	0	0	0	0	36.43	42.04	54.95	57.76	30.66	39.94	19.0319	6.09529	1.1221	5.43205	5.57102e-08	2.8936e-06	Ups	--	--	--	--	--	--	--	--	--	--	--	--	--
Unigene1050312	357	9.9	4.26	10	4.66	3	1.46	1.17	0.56	0	0	0	0	4.16653	-3.99601	1.32017	-3.0269	0.00247076	0.0221569	Down	--	--	--	--	--	--	--	--	--	--	--	--	--
Unigene1050355	417	0	0	0	0	2.04	0.66	32.78	10.48	12.44	3.54	32.24	10.79	13.5825	4.91879	1.03254	4.76378	1.89996e-06	6.2901e-05	Ups	--	--	--	--	--	--	--	--	--	--	--	--	--
Unigene1050394	813	4.94	0.47	6.48	0.61	2.82	0.28	25.44	2.5	29.22	2.53	18.46	1.84	13.5623	2.20844	0.63459	3.4801	0.000501222	0.00651583	Ups	XP_027222107.1	nascent polypeptide-associated complex subunit alpha, muscle-specific form-like isoform X2 [Penaeus vannamei]	--	--	--	--	--	--	--	--	--	--	--
Unigene1050455	727	0	0	6.54	0.72	5.33	0.62	17.61	2.04	27.03	2.75	13.48	1.59	10.5569	2.17317	0.722568	3.00756	0.00263352	0.0231962	Ups	--	--	--	--	--	--	--	--	--	--	--	--	--
Unigene1050629	465	4.37	1.02	20.4	4.91	13.24	3.36	0	0	0	0	0	0	5.63654	-5.85361	1.61785	-3.61815	0.000296722	0.00430133	Down	BBC20717.1	integrin alpha ps [Penaeus japonicus]	--	--	--	--	--	--	--	--	--	gnl|CDD|231571	KOG3637, KOG3637, KOG3637, Vitronectin receptor, alpha subunit [Extracellular structures].
Unigene1050633	949	18	1.38	23	1.73	21.85	1.74	3	0.24	9.72	0.68	7	0.56	13.5801	-1.68888	0.617981	-2.7329	0.00627793	0.0433268	Down	--	--	--	--	--	--	--	--	--	--	--	--	--
Unigene1050673	580	2	0.31	6.02	0.95	1	0.17	15.74	2.61	19.81	2.9	26	4.42	11.8359	2.71574	0.749128	3.6252	0.000288741	0.00420815	Ups	--	--	--	--	--	--	--	--	--	--	--	--	--
Unigene1050963	514	248.32	48.06	305.97	60.27	257.94	53.62	646.17	133.17	795.7	145.03	497.66	105.77	437	1.15618	0.26192	4.41426	1.01357e-05	0.000261574	Ups	--	--	--	--	--	--	--	--	--	--	--	--	--
Unigene1051046	363	31.04	12.76	29.99	13.29	21	9.74	7.99	3.66	8	3.28	7.73	3.78	17.9441	-1.82666	0.571815	-3.1945	0.00140076	0.0144679	Down	--	--	--	--	--	--	--	--	--	--	--	--	--
Unigene105107	316	0	0	0	0	0	0	8.88	6.36	5.71	3.69	9	7.07	4.0161	5.33995	1.6665	3.2043	0.00135393	0.014102	Ups	--	--	--	--	--	--	--	--	--	--	--	--	--
Unigene1051824	1540	8	0.34	18	0.74	26	1.13	8	0.35	4	0.15	1	0.04	10.073	-1.98446	0.731196	-2.71399	0.00664782	0.0450977	Down	--	--	--	--	--	--	--	--	--	--	--	--	--
Unigene1051844	453	95.62	23.56	112	28.5	52.7	14.12	35.29	9.37	28.62	6.74	31.22	8.61	59.8828	-1.51226	0.437083	-3.4599	0.000540379	0.00691822	Down	--	--	--	--	--	--	--	--	--	--	--	--	--
Unigene1051845	423	1.04	0.3	0	0	0	0	50.18	15.51	46.38	12.74	38.38	12.41	21.5421	6.25962	1.11513	5.61333	1.98472e-08	1.17142e-06	Ups	--	--	--	--	--	--	--	--	--	--	--	--	--
Unigene1051870	1357	14.97	0.73	12.69	0.61	21.98	1.11	0	0	0	0	0	0	8.34658	-6.34155	1.56944	-4.04064	5.33046e-05	0.00106033	Down	--	--	--	--	--	--	--	--	--	--	--	--	--
Unigene1052086	585	2.07	0.32	2.02	0.32	2.15	0.35	42.17	6.89	32.41	4.68	44.85	7.52	20.8807	4.16163	0.729807	5.70236	1.18157e-08	7.46118e-07	Ups	--	--	--	--	--	--	--	--	--	--	--	--	--
Unigene1052184	382	3	1.08	5.63	2.16	2.2	0.89	39	15.52	48	17.04	29	12.21	19.7843	3.24168	0.621101	5.21925	1.79648e-07	8.10504e-06	Ups	--	--	--	--	--	--	--	--	--	--	--	--	--
Unigene1052359	501	9	1.83	11	2.28	15	3.28	0	0	5	0.96	1	0.22	6.55727	-2.54884	0.900087	-2.83177	0.00462912	0.0348848	Down	--	--	--	--	--	--	--	--	--	--	--	--	--
Unigene1052546	642	17	2.27	17.96	2.4	13.02	1.84	0	0	1.37	0.17	0	0	8.26684	-5.03907	1.21159	-4.15905	3.19577e-05	0.000689629	Down	--	--	--	--	--	--	--	--	--	--	--	--	--
Unigene1052844	214	15	53.65	11	49.74	5	22.38	1	4.41	0	0	1	5.44	5.89209	-3.69479	1.11106	-3.32547	0.000882697	0.010177	Down	--	--	--	--	--	--	--	--	--	--	--	--	--
Unigene1052905	1373	95.83	4.61	89.99	4.23	157.17	7.84	16.91	0.84	33.85	1.47	23.92	1.2	68.6549	-2.24584	0.409933	-5.47856	4.28813e-08	2.30074e-06	Down	--	--	--	--	--	--	--	--	--	--	--	--	--
Unigene105316	560	958.81	159.72	1394.85	234.72	1599.16	284.29	3052.83	538.29	3494.2	544.15	3203.35	580.17	2215.86	1.28646	0.257538	4.99523	5.87643e-07	2.27723e-05	Ups	ROT66248.1	hypothetical protein C7M84_015754 [Penaeus vannamei]	sp|Q8SPI1|COX7C_MACFA	Q8SPI1	Cytochrome c oxidase subunit 7C, mitochondrial OS=Macaca fascicularis OX=9541 GN=COX7C PE=3 SV=1	-	GO:0016021:integral component of membrane;GO:0005743:mitochondrial inner membrane;	GO:0004129:cytochrome-c oxidase activity;	--	--	--	gnl|CDD|232455	KOG4527, KOG4527, KOG4527, Cytochrome c oxidase, subunit VIIc/COX8 [Energy production and conversion].
Unigene1053331	606	14	2.05	24	3.52	20	3.11	2	0.31	0	0	3	0.47	10.3356	-3.34936	0.823874	-4.06538	4.79544e-05	0.000971078	Down	--	--	--	--	--	--	--	--	--	--	--	--	--
Unigene1053337	562	78.42	12.98	42.2	7.06	13.89	2.45	8	1.4	5	0.77	6	1.08	27.9028	-2.92385	0.663233	-4.40849	1.04096e-05	0.000267652	Down	--	--	--	--	--	--	--	--	--	--	--	--	--
Unigene1053366	1891	32.84	1.09	30.67	0.99	34.79	1.19	133.96	4.56	145.38	4.34	41.46	1.42	63.6463	1.49304	0.418084	3.57115	0.000355419	0.00496141	Ups	XP_027226658.1	uncharacterized protein LOC113818677 [Penaeus vannamei]	--	--	--	--	--	--	--	--	--	gnl|CDD|231819	KOG3888, KOG3888, KOG3888, Gamma-butyrobetaine,2-oxoglutarate dioxygenase [Lipid transport and metabolism].
Unigene1054206	1067	18.18	1.19	24.45	1.58	6.75	0.46	2.81	0.19	5.57	0.33	0	0	9.51084	-2.54631	0.813539	-3.12992	0.00174853	0.0171204	Down	ROT70685.1	hypothetical protein C7M84_011007 [Penaeus vannamei]	--	--	--	--	--	--	--	--	--	--	--
Unigene1054702	588	12.51	1.92	28.86	4.46	22.78	3.72	1.09	0.18	10.46	1.5	3.16	0.52	12.3552	-2.24583	0.689694	-3.25627	0.00112888	0.0122622	Down	--	--	--	--	--	--	--	--	--	--	--	--	--
Unigene1054765	322	8.59	5.01	3.71	2.42	3.08	2.09	0	0	0	0	0	0	2.94759	-4.96003	1.7138	-2.89417	0.00380168	0.0303487	Down	--	--	--	--	--	--	--	--	--	--	--	--	--
Unigene1054974	664	4	0.51	24.36	3.08	25	3.35	0	0	0	0	1.99	0.27	8.41732	-4.21395	1.06408	-3.96018	7.48923e-05	0.00141054	Down	--	--	--	--	--	--	--	--	--	--	--	--	--
Unigene1054975	689	9.45	1.13	12.42	1.48	5.51	0.7	0.06	0.01	0	0	0	0	4.53063	-5.56335	1.64477	-3.38245	0.000718433	0.00864284	Down	--	--	--	--	--	--	--	--	--	--	--	--	--
Unigene1055071	424	3.06	0.87	0	0	0	0	207.16	63.68	190.34	51.99	215.53	69.28	101.315	7.28503	0.793641	9.17925	4.34105e-20	1.90093e-17	Ups	--	--	--	--	--	--	--	--	--	--	--	--	--
Unigene1055101	1685	0	0	13.57	0.5	7.9	0.31	0	0	0	0	0	0	3.18037	-5.05007	1.71377	-2.94676	0.0032112	0.0268531	Down	--	--	--	--	--	--	--	--	--	--	--	--	--
Unigene1055746	1536	9.24	0.39	21.59	0.89	33.33	1.45	0	0	0	0	0	0	9.97617	-6.57228	1.55093	-4.23763	2.25895e-05	0.000514994	Down	--	--	--	--	--	--	--	--	--	--	--	--	--
Unigene1056165	356	22.79	9.87	20.82	9.78	10.94	5.37	0	0	0	0	0	0	9.55983	-6.48975	1.55869	-4.16359	3.13288e-05	0.000677599	Down	--	--	--	--	--	--	--	--	--	--	--	--	--
Unigene1056437	369	68	26.77	78	32.98	106	46.9	25	10.94	26	10.16	25	11.63	53.7825	-1.75451	0.398251	-4.40554	1.05519e-05	0.000270883	Down	--	--	--	--	--	--	--	--	--	--	--	--	--
Unigene1056864	440	21.85	5.72	30.65	8.32	17.18	4.91	2.34	0.66	3.68	0.92	8.5	2.5	14.1507	-2.25164	0.671652	-3.35239	0.000801173	0.00941633	Down	--	--	--	--	--	--	--	--	--	--	--	--	--
Unigene1056890	630	6	0.82	17	2.34	10	1.46	49	7.08	34	4.33	17	2.51	20.444	1.5099	0.54681	2.76129	0.00575734	0.0407253	Ups	--	--	--	--	--	--	--	--	--	--	--	--	--
Unigene1056954	392	93.16	31.54	113.28	40.61	61	22.94	36	13.39	26.25	8.7	19.89	7.8	58.0271	-1.7825	0.424671	-4.19737	2.7003e-05	0.000600463	Down	--	--	--	--	--	--	--	--	--	--	--	--	--
Unigene1056979	1849	1	0.03	0	0	0	0	8.71	0.3	7	0.21	12	0.42	4.98924	4.13691	1.2734	3.24872	0.00115925	0.0125318	Ups	--	--	--	--	--	--	--	--	--	--	--	--	--
Unigene1057071	507	16	3.18	17	3.44	14.63	3.12	139	29.4	124.22	23.24	111.4	24.32	68.0338	2.87617	0.406265	7.07955	1.44627e-12	2.04804e-10	Ups	--	--	--	--	--	--	--	--	--	--	--	--	--
Unigene1057433	256	14	19.7	21.97	37.68	38.27	67.05	0	0	5.08	8.1	0	0	12.4101	-3.83233	0.847222	-4.52341	6.08513e-06	0.000170517	Down	--	--	--	--	--	--	--	--	--	--	--	--	--
Unigene1058116	295	23.36	18.38	5.78	5.26	7.51	7.07	1.28	1.19	1.37	1.15	0	0	7.25843	-4.07493	1.11746	-3.64661	0.000265722	0.00393769	Down	--	--	--	--	--	--	--	--	--	--	--	--	--
Unigene1058296	3590	3	0.05	7	0.11	6	0.1	26	0.44	28	0.41	14	0.24	12.9044	1.96352	0.628062	3.12631	0.00177013	0.0172798	Ups	XP_027230171.1	G1/S-specific cyclin-D2-like [Penaeus vannamei]	sp|Q8WNW2|CCND2_PIG	Q8WNW2	G1/S-specific cyclin-D2 OS=Sus scrofa OX=9823 GN=CCND2 PE=2 SV=1	GO:0008344:adult locomotory behavior;GO:0051301:cell division;GO:0071481:cellular response to X-ray;GO:0007616:long-term memory;GO:0044772:mitotic cell cycle phase transition;GO:1900087:positive regulation of G1/S transition of mitotic cell cycle;GO:0006468:protein phosphorylation;GO:0000079:regulation of cyclin-dependent protein serine/threonine kinase activity;	GO:0097129:cyclin D2-CDK4 complex;GO:0000307:cyclin-dependent protein kinase holoenzyme complex;GO:0005737:cytoplasm;GO:0016020:membrane;GO:0005634:nucleus;	GO:0016538:cyclin-dependent protein serine/threonine kinase regulator activity;GO:0019901:protein kinase binding;	--	--	--	gnl|CDD|228603	KOG0656, KOG0656, KOG0656, G1/S-specific cyclin D [Cell cycle control, cell division, chromosome partitioning].
Unigene1058641	766	9	0.92	6	0.61	11	1.19	0	0	0	0	0	0	4.42438	-5.52925	1.64839	-3.35433	0.000795562	0.00936391	Down	--	--	--	--	--	--	--	--	--	--	--	--	--
Unigene105870	389	4	1.38	12	4.39	5	1.92	0	0	0	0	0	0	3.30797	-5.17079	1.68792	-3.06341	0.00218832	0.0202213	Down	--	--	--	--	--	--	--	--	--	--	--	--	--
Unigene1058773	271	5.49	6.03	5	6.56	4	5.39	0	0	0	0	0	0	2.37981	-4.72434	1.73805	-2.71819	0.00656398	0.0447342	Down	--	--	--	--	--	--	--	--	--	--	--	--	--
Unigene1059353	992	4	0.29	5	0.35	10	0.75	0	0	0	0	0	0	3.05974	-5.06758	1.69893	-2.9828	0.00285624	0.0246208	Down	--	--	--	--	--	--	--	--	--	--	--	--	--
Unigene105955	451	14.59	3.63	8	2.06	9	2.43	0	0	0	0	0	0	5.69837	-5.83038	1.61953	-3.60005	0.000318154	0.00453429	Down	--	--	--	--	--	--	--	--	--	--	--	--	--
Unigene1059638	301	16.48	12.06	26.14	21.97	18.27	15.89	8	6.87	3.99	3.1	0	0	11.5218	-2.36277	0.720646	-3.27869	0.00104292	0.0115359	Down	XP_026208578.1	cell wall protein DAN4-like, partial [Anabas testudineus]	sp|Q54J35|EXPL7_DICDI	Q54J35	Expansin-like protein 7 OS=Dictyostelium discoideum OX=44689 GN=expl7 PE=2 SV=1	GO:0031154:culmination involved in sorocarp development;	GO:0005576:extracellular region;	-	--	--	--	--	--
Unigene1059836	327	0	0	0	0	0	0	5	3.18	16	9.14	5	3.46	3.78872	5.29271	1.67269	3.16418	0.00155519	0.0156624	Ups	--	--	--	--	--	--	--	--	--	--	--	--	--
Unigene1059863	571	19.05	3.07	76.67	12.47	37.91	6.51	0	0	7.21	1.08	0.09	0.02	21.5377	-4.00604	1.21275	-3.30327	0.000955628	0.0108131	Down	--	--	--	--	--	--	--	--	--	--	--	--	--
Unigene1059944	768	37	3.78	54	5.48	51	5.48	167	17.81	185	17.37	146	15.84	102.346	1.7543	0.332242	5.28018	1.29055e-07	6.08671e-06	Ups	--	--	--	--	--	--	--	--	--	--	--	--	--
Unigene1060073	902	31.58	2.58	3.93	0.32	28.93	2.47	0	0	0	0	0	0	11.7627	-6.68678	1.55274	-4.30645	1.65897e-05	0.000397555	Down	--	--	--	--	--	--	--	--	--	--	--	--	--
Unigene1060555	1677	20	0.76	91	3.37	117	4.6	41	1.6	32	1.1	14	0.55	47.8089	-1.37719	0.497518	-2.76812	0.00563815	0.0401702	Down	XP_027236837.1	LOW QUALITY PROTEIN: uncharacterized protein LOC113828096 [Penaeus vannamei]	--	--	--	--	--	--	--	--	--	--	--
Unigene1060668	1776	10	0.36	0	0	5.7	0.21	0	0	0	0	0	0	3.04176	-4.91218	1.73111	-2.83759	0.00454552	0.0344706	Down	ACP19733.1	clip domain serine protease [Eriocheir sinensis]	sp|Q8I6K0|PPAF3_HOLDI	Q8I6K0	Phenoloxidase-activating factor 3 OS=Holotrichia diomphalia OX=33394 GN=PPAF3 PE=1 SV=1	GO:0045087:innate immune response;	GO:0005576:extracellular region;	GO:0004175:endopeptidase activity;GO:0046872:metal ion binding;GO:0004252:serine-type endopeptidase activity;	--	--	--	gnl|CDD|231561	KOG3627, KOG3627, KOG3627, Trypsin [Amino acid transport and metabolism].
Unigene106070	850	0	0	0	0	0	0	11	1.01	11	0.89	13	1.22	5.78308	5.80927	1.61789	3.59064	0.000329868	0.00467411	Ups	--	--	--	--	--	--	--	--	--	--	--	--	--
Unigene1060757	304	92	65.02	92	74.38	154	128.92	47	38.86	57	42.61	53.83	49.22	81.3886	-1.1237	0.377676	-2.97531	0.00292697	0.0250673	Down	--	--	--	--	--	--	--	--	--	--	--	--	--
Unigene1062493	468	350.08	80.84	357.26	84.83	373.71	93.51	67.35	16.69	76.56	16.82	91.58	23.55	220.766	-2.20875	0.347027	-6.36477	1.95585e-10	1.83009e-08	Down	--	--	--	--	--	--	--	--	--	--	--	--	--
Unigene1062729	517	2	0.38	3	0.58	8	1.64	25	5.1	17	3.06	19	3.99	11.9741	2.16536	0.689885	3.13873	0.00169681	0.0167218	Ups	--	--	--	--	--	--	--	--	--	--	--	--	--
Unigene1062740	218	16	51.41	21	85.19	16	64.55	2	7.97	4	15	2	9.75	10.0227	-2.72786	0.747581	-3.64891	0.000263352	0.00390817	Down	XP_026185656.1	protein PELPK1-like [Mastacembelus armatus]	--	--	--	--	--	--	--	--	--	--	--
Unigene1062878	875	13.16	1.12	14.82	1.25	24.09	2.15	132.47	11.74	137.57	10.72	144.81	13.03	76.304	2.95792	0.413494	7.15349	8.46011e-13	1.24285e-10	Ups	AEP17493.1	copper/zinc superoxide dismutase [Eriocheir sinensis]	sp|P51547|SODE_HAECO	P51547	Extracellular superoxide dismutase [Cu-Zn] OS=Haemonchus contortus OX=6289 GN=SOD PE=2 SV=1	-	GO:0005615:extracellular space;	GO:0046872:metal ion binding;GO:0004784:superoxide dismutase activity;	--	--	--	gnl|CDD|228390	KOG0441, KOG0441, KOG0441, Cu2+/Zn2+ superoxide dismutase SOD1 [Inorganic ion transport and metabolism].
Unigene1062989	346	0	0	0	0	0	0	8.77	4.64	16.09	7.63	0	0	3.33938	5.0648	1.70981	2.9622	0.00305448	0.0258855	Ups	--	--	--	--	--	--	--	--	--	--	--	--	--
Unigene1063117	761	13	1.35	6	0.62	13.68	1.49	2	0.22	2.57	0.24	0	0	6.40432	-2.76135	0.935998	-2.95017	0.00317604	0.0266314	Down	--	--	--	--	--	--	--	--	--	--	--	--	--
Unigene1063565	393	13.9	4.68	28.36	10.1	20	7.47	0	0	0	0	2	0.78	10.3868	-4.56063	1.00857	-4.52186	6.12996e-06	0.00017152	Down	--	--	--	--	--	--	--	--	--	--	--	--	--
Unigene1063614	272	0	0	0	0	0	0	6	7.86	11	13.17	7	10.44	3.74997	5.27533	1.6724	3.15434	0.00160859	0.016068	Ups	--	--	--	--	--	--	--	--	--	--	--	--	--
Unigene1063701	460	0	0	0	0	0	0	3	0.77	5	1.14	10.67	2.85	3.40214	5.0818	1.69874	2.9915	0.0027761	0.0240996	Ups	--	--	--	--	--	--	--	--	--	--	--	--	--
Unigene1063764	911	0	0	0	0	0	0	9	0.75	3	0.22	7	0.6	3.22357	5.04125	1.70134	2.9631	0.00304558	0.0258381	Ups	--	--	--	--	--	--	--	--	--	--	--	--	--
Unigene1063816	635	0	0	0	0	2.39	0.34	17.85	2.55	18.97	2.39	16.1	2.35	8.76753	4.3264	1.04165	4.15343	3.27534e-05	0.000703731	Ups	--	--	--	--	--	--	--	--	--	--	--	--	--
Unigene1063846	373	22.61	8.66	14	5.74	8	3.44	1	0.42	3.92	1.49	1.88	0.85	9.18668	-2.75603	0.834906	-3.30101	0.000963385	0.0108781	Down	--	--	--	--	--	--	--	--	--	--	--	--	--
Unigene106398	355	8.68	3.79	6.37	3.02	5	2.47	0	0	0	0	0	0	3.52974	-5.22348	1.68176	-3.10597	0.00189657	0.0181882	Down	--	--	--	--	--	--	--	--	--	--	--	--	--
Unigene1064263	259	109	145.51	65.58	106.3	56.23	93.23	16.82	27.62	9.06	13.67	12.77	24.18	47.5751	-2.64618	0.51408	-5.14742	2.64093e-07	1.13753e-05	Down	--	--	--	--	--	--	--	--	--	--	--	--	--
Unigene1064324	285	14	12.54	6	6.3	3.96	4.29	0	0	1	0.97	0	0	4.57716	-4.16195	1.32272	-3.14651	0.00165234	0.0163971	Down	--	--	--	--	--	--	--	--	--	--	--	--	--
Unigene106454	664	0	0	0	0	0	0	24.95	3.32	31.92	3.74	38.93	5.28	16.0068	7.07783	1.50874	4.69123	2.71574e-06	8.4967e-05	Ups	--	--	--	--	--	--	--	--	--	--	--	--	--
Unigene1064833	811	25	2.37	58	5.43	22.58	2.24	12	1.18	17.62	1.53	0	0	21.0739	-1.95329	0.633473	-3.08346	0.00204607	0.0192046	Down	--	--	--	--	--	--	--	--	--	--	--	--	--
Unigene1065051	3269	96	1.74	149	2.61	114	2.12	54	1	81	1.32	52	0.97	87.9697	-1.00425	0.336016	-2.9887	0.00280171	0.0242721	Down	XP_027230930.1	putative homeodomain transcription factor [Penaeus vannamei]	sp|Q9V9A8|PHTF_DROME	Q9V9A8	Putative homeodomain transcription factor OS=Drosophila melanogaster OX=7227 GN=phtf PE=1 SV=2	GO:0006357:regulation of transcription from RNA polymerase II promoter;	GO:0005634:nucleus;	GO:0003677:DNA binding;GO:0003700:sequence-specific DNA binding transcription factor activity;GO:0046983:protein dimerization activity;	--	--	--	--	--
Unigene1065401	274	10	10.48	26.23	32.72	6	7.69	2	2.54	2	2.32	2	2.88	7.7073	-2.68988	0.867367	-3.1012	0.00192736	0.0184106	Down	--	--	--	--	--	--	--	--	--	--	--	--	--
Unigene1065489	380	0	0	0	0	0	0	8	3.23	6	2.16	8	3.42	3.65185	5.22265	1.67871	3.11111	0.00186389	0.0179595	Ups	--	--	--	--	--	--	--	--	--	--	--	--	--
Unigene1065595	358	8	3.41	4.57	2.11	10.52	5.08	35.21	16.8	28.57	12.2	22.68	11.56	17.8408	1.74173	0.567282	3.0703	0.00213841	0.0198714	Ups	--	--	--	--	--	--	--	--	--	--	--	--	--
Unigene1065618	1112	3	0.19	6.81	0.42	8	0.52	0	0	0	0	0	0	2.83075	-4.97512	1.70922	-2.91076	0.00360554	0.029213	Down	XP_022906065.1	uncharacterized protein LOC111417892 isoform X2 [Onthophagus taurus]	--	--	--	--	--	--	--	--	--	--	--
Unigene1065728	264	0	0	0	0	0	0	5	7.51	6	8.26	4	6.89	2.34725	4.66696	1.74181	2.67938	0.00737596	0.0485194	Ups	AEI88102.1	endonuclease-reverse transcriptase-like protein, partial [Scylla paramamosain]	--	--	--	--	--	--	--	--	--	--	--
Unigene1066370	2078	13.02	0.39	12.05	0.35	15.75	0.48	3.42	0.1	0	0	0	0	7.33787	-3.60354	0.98922	-3.64281	0.000269678	0.00398782	Down	XP_011665645.1	PREDICTED: RNA-directed DNA polymerase from mobile element jockey-like [Strongylocentrotus purpuratus]	--	--	--	--	--	--	--	--	--	--	--
Unigene1066452	1908	131.4	4.3	162.09	5.17	130.65	4.42	11	0.37	7	0.21	8	0.27	74.8908	-4.04713	0.444317	-9.10864	8.34188e-20	3.50461e-17	Down	--	--	--	--	--	--	--	--	--	--	--	--	--
Unigene1066496	2118	8.2	0.24	38.37	1.09	30.4	0.91	88.16	2.64	133.39	3.5	29.21	0.88	47.4972	1.5931	0.483639	3.29398	0.000987802	0.0110879	Ups	XP_027220889.1	mucin-5AC-like [Penaeus vannamei]	sp|O01761|UNC89_CAEEL	O01761	Muscle M-line assembly protein unc-89 OS=Caenorhabditis elegans OX=6239 GN=unc-89 PE=1 SV=3	GO:0034613:cellular protein localization;GO:0031034:myosin filament assembly;GO:0010628:positive regulation of gene expression;GO:0040017:positive regulation of locomotion;GO:0060298:positive regulation of sarcomere organization;GO:0045989:positive regulation of striated muscle contraction;GO:0035023:regulation of Rho protein signal transduction;GO:0014722:regulation of skeletal muscle contractio…	GO:0031672:A band;GO:0031430:M band;	GO:0005524:ATP binding;GO:0019902:phosphatase binding;GO:0004672:protein kinase activity;GO:0017048:Rho GTPase binding;GO:0005089:Rho guanyl-nucleotide exchange factor activity;	--	--	--	--	--
Unigene1066522	1075	28.43	1.85	21.87	1.4	34.42	2.33	7.77	0.52	0	0	2	0.14	15.848	-3.03173	0.722692	-4.19505	2.72816e-05	0.000604651	Down	--	--	--	--	--	--	--	--	--	--	--	--	--
Unigene106654	439	6	1.58	6	1.64	9	2.58	0	0	0	0	0	0	3.48203	-5.23405	1.67919	-3.11701	0.00182694	0.0177084	Down	ETE59967.1	Histone-lysine N-methyltransferase, H3 lysine-79 specific, partial [Ophiophagus hannah]	sp|P33322|CBF5_YEAST	P33322	H/ACA ribonucleoprotein complex subunit CBF5 OS=Saccharomyces cerevisiae (strain ATCC 204508 / S288c) OX=559292 GN=CBF5 PE=1 SV=1	GO:0000495:box H/ACA snoRNA 3'-end processing;GO:0007049:cell cycle;GO:0051301:cell division;GO:1990481:mRNA pseudouridine synthesis;GO:0000154:rRNA modification;GO:0006364:rRNA processing;GO:0031118:rRNA pseudouridine synthesis;GO:0031120:snRNA pseudouridine synthesis;	GO:0030686:90S preribosome;GO:0031429:box H/ACA snoRNP complex;GO:0000775:chromosome, centromeric region;GO:0005737:cytoplasm;GO:0005874:microtubule;GO:0005730:nucleolus;	GO:0003677:DNA binding;GO:0003729:mRNA binding;GO:0009982:pseudouridine synthase activity;	--	--	--	gnl|CDD|232293	KOG4364, KOG4364, KOG4364, Chromatin assembly factor-I [Chromatin structure and dynamics].
Unigene1066834	1372	40.09	1.93	36.08	1.7	32.77	1.64	80.42	3.99	92.45	4.03	80.5	4.04	59.0731	1.11795	0.394034	2.8372	0.00455107	0.0344844	Ups	ROT70926.1	putative peptidyl-prolyl cis-trans isomerase 6-like isoform X1 [Penaeus vannamei]	sp|P28517|CYPR_CALVI	P28517	Peptidyl-prolyl cis-trans isomerase, rhodopsin-specific isozyme OS=Calliphora vicina OX=7373 GN=NINAA PE=2 SV=1	GO:0006457:protein folding;GO:0050896:response to stimulus;GO:0007601:visual perception;	GO:0016021:integral component of membrane;	GO:0003755:peptidyl-prolyl cis-trans isomerase activity;	--	--	--	gnl|CDD|228826	KOG0880, KOG0880, KOG0880, Peptidyl-prolyl cis-trans isomerase [Posttranslational modification, protein turnover, chaperones].
Unigene1067078	461	68.44	16.28	106.72	26.16	145.65	37.61	31.37	8.02	42.69	9.68	36.75	9.76	69.4107	-1.53353	0.380216	-4.0333	5.4998e-05	0.00108937	Down	--	--	--	--	--	--	--	--	--	--	--	--	--
Unigene1067283	439	12	3.15	9	2.45	16.64	4.78	33	9.38	27	6.81	45	13.33	24.2714	1.45086	0.544115	2.66646	0.00766557	0.0498725	Ups	--	--	--	--	--	--	--	--	--	--	--	--	--
Unigene1067300	209	4	16.48	10	52.12	12	61.47	1	5.04	0	0	1	6.27	4.43204	-3.31163	1.13789	-2.91031	0.00361067	0.0292359	Down	--	--	--	--	--	--	--	--	--	--	--	--	--
Unigene1067507	323	8.1	4.67	1	0.65	6.32	4.24	0	0	0	0	0	0	2.7543	-4.84941	1.72983	-2.8034	0.00505669	0.03716	Down	--	--	--	--	--	--	--	--	--	--	--	--	--
Unigene1067511	1701	1884.37	70.4	1733.12	63.13	2007.35	77.61	264.26	10.16	254.76	8.6	268.58	10.41	1078.38	-2.87248	0.299052	-9.60529	7.59428e-22	3.98448e-19	Down	RXG69261.1	hypothetical protein Avbf_01199 [Armadillidium vulgare]	--	--	--	--	--	--	--	--	--	--	--
Unigene1067512	1286	45.58	2.37	57.04	2.91	77.68	4.2	226.16	12.15	452.74	21.36	146.92	7.98	150.89	2.02322	0.348327	5.80839	6.30767e-09	4.23686e-07	Ups	XP_018024778.1	PREDICTED: uncharacterized protein LOC108680469 isoform X1 [Hyalella azteca]	--	--	--	--	--	--	--	--	--	--	--
Unigene1067620	680	0	0	0	0	0	0	19.31	2.47	14	1.58	2	0.26	5.04147	5.63402	1.64147	3.4323	0.000598492	0.00750029	Ups	--	--	--	--	--	--	--	--	--	--	--	--	--
Unigene1068139	511	6.32	1.24	6.14	1.22	9.47	1.99	1.07	0.22	0	0	0	0	3.63446	-3.83235	1.32481	-2.89276	0.00381868	0.0304457	Down	RXG73465.1	Histone-lysine N-methyltransferase SMYD3 [Armadillidium vulgare]	--	--	--	--	--	--	--	--	--	--	--
Unigene1068438	671	1.37	0.17	0	0	0	0	12.04	1.57	3.29	0.38	5.91	0.79	3.68378	3.67481	1.33452	2.75365	0.00589353	0.0414195	Ups	--	--	--	--	--	--	--	--	--	--	--	--	--
Unigene1068521	406	24.83	7.74	34.51	11.31	14.54	5.01	5.95	2.03	12.44	3.77	0	0	14.9634	-2.21743	0.683388	-3.24476	0.00117549	0.0126664	Down	--	--	--	--	--	--	--	--	--	--	--	--	--
Unigene1068653	403	0	0	0	0	0	0	6	2.08	5	1.54	4	1.46	2.37673	4.67944	1.74049	2.68858	0.00717572	0.0475678	Ups	AAQ92320.1	elafin, partial [Ovis aries]	sp|P16225|SPAI_PIG	P16225	Sodium/potassium ATPase inhibitor SPAI-2 OS=Sus scrofa OX=9823 PE=1 SV=2	GO:0007620:copulation;	GO:0005576:extracellular region;	GO:0030414:peptidase inhibitor activity;	--	--	--	--	--
Unigene1068659	633	0	0	0	0	0	0	5	0.72	8	1.01	8	1.17	3.44046	5.14746	1.687	3.05126	0.00227886	0.0208565	Ups	--	--	--	--	--	--	--	--	--	--	--	--	--
Unigene1068767	518	9.68	1.85	40.27	7.82	22.53	4.61	5	1.02	12.8	2.3	2	0.42	14.0396	-1.9095	0.654954	-2.91547	0.00355157	0.0288909	Down	--	--	--	--	--	--	--	--	--	--	--	--	--
Unigene1068775	854	68.68	6.05	173.63	15.12	144.76	13.36	19.82	1.82	47	3.79	10	0.93	72.0839	-2.42196	0.424239	-5.70895	1.13673e-08	7.20202e-07	Down	--	--	--	--	--	--	--	--	--	--	--	--	--
Unigene106944	2010	0	0	5	0.15	3	0.1	18	0.57	57	1.59	14	0.45	13.8755	3.2313	0.758004	4.2629	2.01792e-05	0.000468965	Ups	--	--	--	--	--	--	--	--	--	--	--	--	--
Unigene1069516	253	6.05	8.98	15.11	27.45	10	18.54	0	0	3	5.08	1	2.13	5.48953	-2.83093	0.982703	-2.88076	0.00396714	0.0312792	Down	--	--	--	--	--	--	--	--	--	--	--	--	--
Unigene1069843	736	5.74	0.62	6	0.65	1.78	0.2	0	0	0	0	0	0	2.43828	-4.73108	1.73959	-2.71965	0.00653513	0.0445936	Down	--	--	--	--	--	--	--	--	--	--	--	--	--
Unigene1070098	1623	7.66	0.3	23.61	0.91	0	0	1.31	0.05	0.8	0.03	0	0	5.40027	-3.63377	1.22494	-2.96647	0.00301237	0.0256118	Down	XP_027229616.1	PRKCA-binding protein-like isoform X1 [Penaeus vannamei]	sp|Q9NRD5|PICK1_HUMAN	Q9NRD5	PRKCA-binding protein OS=Homo sapiens OX=9606 GN=PICK1 PE=1 SV=2	GO:0036294:cellular response to decreased oxygen levels;GO:0042149:cellular response to glucose starvation;GO:0097062:dendritic spine maintenance;GO:0097061:dendritic spine organization;GO:0043045:DNA methylation involved in embryo development;GO:0043046:DNA methylation involved in gamete generation;GO:0021782:glial cell development;GO:0006886:intracellular protein transport;GO:0060292:long term …	GO:0016235:aggresome;GO:0030054:cell junction;GO:0005737:cytoplasm;GO:0005856:cytoskeleton;GO:0005829:cytosol;GO:0030666:endocytic vesicle membrane;GO:0005794:Golgi apparatus;GO:0005739:mitochondrion;GO:0043005:neuron projection;GO:0048471:perinuclear region of cytoplasm;GO:0005886:plasma membrane;GO:0014069:postsynaptic density;GO:0045211:postsynaptic membrane;GO:0042734:presynaptic membrane;GO:…	GO:0051015:actin filament binding;GO:0071933:Arp2/3 complex binding;GO:0019899:enzyme binding;GO:0001664:G-protein coupled receptor binding;GO:0042802:identical protein binding;GO:0046872:metal ion binding;GO:0005543:phospholipid binding;GO:0008022:protein C-terminus binding;GO:0019904:protein domain specific binding;GO:0005080:protein kinase C binding;GO:0005102:receptor binding;	K10592	E3 ubiquitin-protein ligase HUWE1	ko04120 Ubiquitin mediated proteolysis;	gnl|CDD|231584	KOG3651, KOG3651, KOG3651, Protein kinase C, alpha binding protein [Signal transduction mechanisms].
Unigene1070715	711	73.34	8.38	132.15	15.04	197	23.73	8	0.96	25	2.63	14	1.71	71.0465	-3.10247	0.442027	-7.01872	2.23907e-12	3.08626e-10	Down	ROT80494.1	hypothetical protein C7M84_000730 [Penaeus vannamei]	sp|B4HZ81|CISD2_DROSE	B4HZ81	CDGSH iron-sulfur domain-containing protein 2 homolog OS=Drosophila sechellia OX=7238 GN=Cisd2 PE=3 SV=1	-	GO:0005789:endoplasmic reticulum membrane;GO:0016021:integral component of membrane;	GO:0051537:2 iron, 2 sulfur cluster binding;GO:0046872:metal ion binding;	--	--	--	gnl|CDD|231399	KOG3461, KOG3461, KOG3461, CDGSH-type Zn-finger containing protein [General function prediction only].
Unigene1070716	344	1.07	0.51	0	0	0	0	14.22	7.66	12.49	6.03	16.35	9.48	7.21353	4.69159	1.21914	3.84829	0.000118946	0.00205455	Ups	--	--	--	--	--	--	--	--	--	--	--	--	--
Unigene1070736	493	7.53	1.57	31.8	6.79	19.72	4.44	0	0	0	0	0	0	9.24272	-6.47796	1.55925	-4.15455	3.25931e-05	0.000700948	Down	--	--	--	--	--	--	--	--	--	--	--	--	--
Unigene1070890	287	27.46	23.95	22.11	22.54	21.39	22.5	4.46	4.64	2.24	2.12	0	0	12.9074	-3.55643	0.78595	-4.525	6.03941e-06	0.000169319	Down	--	--	--	--	--	--	--	--	--	--	--	--	--
Unigene1070949	419	28	8.13	91	27.64	304.99	97.37	20.9	6.61	50	14.04	13	4.3	76.5114	-2.29247	0.841818	-2.72324	0.00646456	0.0442473	Down	--	--	--	--	--	--	--	--	--	--	--	--	--
Unigene1071095	1160	5.72	0.34	1.63	0.09	17.12	1.05	0	0	0	0	0	0	4.10702	-5.39761	1.66945	-3.23317	0.00122424	0.0130521	Down	ACY66494.3	serine protease [Scylla paramamosain]	sp|Q9VWU1|PSH_DROME	Q9VWU1	Serine protease persephone OS=Drosophila melanogaster OX=7227 GN=psh PE=1 SV=1	GO:0071219:cellular response to molecule of bacterial origin;GO:0050832:defense response to fungus;GO:0050830:defense response to Gram-positive bacterium;GO:0045087:innate immune response;GO:0006963:positive regulation of antibacterial peptide biosynthetic process;GO:0002804:positive regulation of antifungal peptide production;GO:0045752:positive regulation of Toll signaling pathway;GO:0006508:pr…	GO:0005576:extracellular region;	GO:0008233:peptidase activity;GO:0004252:serine-type endopeptidase activity;	--	--	--	gnl|CDD|231561	KOG3627, KOG3627, KOG3627, Trypsin [Amino acid transport and metabolism].
Unigene107138	341	20	9.78	15.45	8.31	13	7.28	1	0.55	0	0	0	0	8.51455	-5.03663	1.20744	-4.17134	3.0282e-05	0.000658837	Down	--	--	--	--	--	--	--	--	--	--	--	--	--
Unigene1072022	352	11.16	4.99	43.98	21.38	36.46	18.51	0	0	0	0	0	0	13.9761	-6.99279	1.51684	-4.61011	4.02452e-06	0.0001192	Down	--	--	--	--	--	--	--	--	--	--	--	--	--
Unigene1072113	300	4	2.96	11.02	9.38	2	1.76	0	0	0	0	0	0	2.71868	-4.88796	1.72292	-2.83701	0.00455377	0.0344927	Down	--	--	--	--	--	--	--	--	--	--	--	--	--
Unigene1072150	471	1.14	0.26	3.29	0.77	3.41	0.84	51.86	12.69	49.2	10.66	40.21	10.2	23.5127	4.17352	0.675585	6.17765	6.50628e-10	5.47494e-08	Ups	--	--	--	--	--	--	--	--	--	--	--	--	--
Unigene107221	631	1	0.14	4	0.55	2.12	0.31	47.51	6.85	31.99	4.07	44	6.49	21.6527	4.03944	0.706683	5.71606	1.09021e-08	6.93431e-07	Ups	--	--	--	--	--	--	--	--	--	--	--	--	--
Unigene1072338	1054	4.72	0.32	9	0.59	16	1.11	0	0	0	0	0	0	4.73696	-5.63378	1.6383	-3.4388	0.000584305	0.00736139	Down	--	--	--	--	--	--	--	--	--	--	--	--	--
Unigene107241	445	25	6.39	34	9	18	5.01	85	23.45	116.87	28.6	51	14.65	51.0254	1.56616	0.407996	3.83868	0.000123699	0.00211777	Ups	--	--	--	--	--	--	--	--	--	--	--	--	--
Unigene1072500	546	0	0	5.05	0.89	0	0	76.63	14.13	71.27	11.61	101.02	19.16	42.5718	5.32875	1.04099	5.1189	3.07326e-07	1.29973e-05	Ups	--	--	--	--	--	--	--	--	--	--	--	--	--
Unigene1072551	417	8.65	2.54	9.93	3.05	3	0.97	0	0	0	0	1.46	0.49	4.0112	-3.86296	1.31342	-2.94115	0.00326999	0.0271909	Down	--	--	--	--	--	--	--	--	--	--	--	--	--
Unigene1072576	513	7.61	1.48	16.2	3.2	28.7	5.99	0	0	0	0	0	0	8.31324	-6.34099	1.57141	-4.03522	5.45511e-05	0.00108108	Down	--	--	--	--	--	--	--	--	--	--	--	--	--
Unigene1072643	3072	1	0.02	0	0	0	0	12	0.24	13	0.23	6	0.12	4.91342	4.16227	1.26345	3.29438	0.000986403	0.0110754	Ups	XP_011670669.1	PREDICTED: uncharacterized protein LOC105441335 [Strongylocentrotus purpuratus]	--	--	--	--	--	--	--	--	--	--	--
Unigene1072652	2766	130	2.82	210	4.42	157	3.51	410	9.11	478	9.32	260	5.82	257.485	1.11557	0.275209	4.05354	5.04476e-05	0.00101298	Ups	--	--	--	--	--	--	--	--	--	--	--	--	--
Unigene1072726	802	3	0.29	13	1.24	10	1.01	26	2.6	54	4.76	11	1.12	16.9142	1.64221	0.606162	2.70919	0.00674484	0.0455604	Ups	AIW68606.1	sarco/endoplasmic reticulum Ca+2-ATPase [Cherax quadricarinatus]	sp|Q7PPA5|ATC1_ANOGA	Q7PPA5	Calcium-transporting ATPase sarcoplasmic/endoplasmic reticulum type OS=Anopheles gambiae OX=7165 GN=Ca-P60A PE=3 SV=5	GO:0070588:calcium ion transmembrane transport;GO:0006874:cellular calcium ion homeostasis;	GO:0016021:integral component of membrane;GO:0033017:sarcoplasmic reticulum membrane;	GO:0005524:ATP binding;GO:0005388:calcium-transporting ATPase activity;GO:0046872:metal ion binding;GO:0008553:hydrogen-exporting ATPase activity, phosphorylative mechanism;	--	--	--	gnl|CDD|228151	KOG0202, KOG0202, KOG0202, Ca2+ transporting ATPase [Inorganic ion transport and metabolism].
Unigene1073066	238	10.39	20.77	23.41	58.22	20.04	50.45	0	0	0	0	0	0	8.39446	-6.36483	1.56687	-4.06214	4.86243e-05	0.00098291	Down	--	--	--	--	--	--	--	--	--	--	--	--	--
Unigene107310	638	4	0.54	27	3.64	15	2.14	2	0.28	5	0.62	1	0.14	8.06003	-2.44601	0.83696	-2.92249	0.00347241	0.0284264	Down	--	--	--	--	--	--	--	--	--	--	--	--	--
Unigene1073156	1848	33	1.12	45	1.49	42	1.48	199	6.95	249	7.63	117	4.12	105.473	2.11037	0.332191	6.35288	2.11327e-10	1.95453e-08	Ups	XP_027236901.1	uncharacterized protein LOC113828167 [Penaeus vannamei]	--	--	--	--	--	--	--	--	--	--	--
Unigene1073455	575	13	2.07	31	4.98	51	8.66	0	0	14.47	2.15	2	0.35	16.9418	-2.61708	0.724298	-3.61326	0.000302375	0.00436162	Down	--	--	--	--	--	--	--	--	--	--	--	--	--
Unigene107415	272	17.37	18.76	17.59	22.68	14.99	19.85	1	1.31	4	4.79	0	0	9.08638	-3.33511	0.862284	-3.86776	0.000109838	0.00191977	Down	--	--	--	--	--	--	--	--	--	--	--	--	--
Unigene1074301	1547	10.04	0.42	3.39	0.14	1.22	0.05	0	0	0	0	0	0	2.72213	-4.80064	1.738	-2.76217	0.00574191	0.0406563	Down	--	--	--	--	--	--	--	--	--	--	--	--	--
Unigene1074573	848	27.96	2.49	75.09	6.6	173.94	16.21	10.54	0.98	28.59	2.33	1	0.09	48.0585	-2.75334	0.970501	-2.83703	0.00455348	0.0344927	Down	XP_018022187.1	PREDICTED: acylphosphatase-2-like [Hyalella azteca]	sp|P00818|ACYP2_HORSE	P00818	Acylphosphatase-2 OS=Equus caballus OX=9796 GN=ACYP2 PE=1 SV=2	-	-	GO:0003998:acylphosphatase activity;	--	--	--	gnl|CDD|231298	KOG3360, KOG3360, KOG3360, Acylphosphatase [Energy production and conversion].
Unigene1074800	331	5.47	2.92	7.76	4.6	1.48	0.91	0	0	0	0	0	0	2.35839	-4.67362	1.74935	-2.67164	0.00754815	0.0493783	Down	XP_027228486.1	uncharacterized protein LOC113820349 isoform X2 [Penaeus vannamei]	--	--	--	--	--	--	--	--	--	--	--
Unigene107499	349	0	0	0	0	1	0.52	8	4.12	15	6.92	7	3.87	4.69581	4.16803	1.28211	3.25091	0.00115037	0.0124487	Ups	--	--	--	--	--	--	--	--	--	--	--	--	--
Unigene1075376	238	1.06	2.12	0	0	3	7.55	10	24.95	18.85	43.66	13.82	40.9	7.4882	3.16901	0.925313	3.4248	0.000615249	0.00766251	Ups	--	--	--	--	--	--	--	--	--	--	--	--	--
Unigene1076121	507	14	2.78	21	4.25	15	3.2	44	9.31	45	8.42	59	12.88	32.9618	1.55451	0.477404	3.25617	0.00112926	0.0122629	Ups	--	--	--	--	--	--	--	--	--	--	--	--	--
Unigene1076169	1200	11	0.62	5.68	0.32	6.37	0.38	0	0	0	0	0	0	4.10827	-5.41209	1.66206	-3.25626	0.00112891	0.0122622	Down	--	--	--	--	--	--	--	--	--	--	--	--	--
Unigene1076307	753	13.92	1.46	6	0.63	4	0.44	1	0.11	0	0	1	0.11	4.81845	-3.36189	1.1577	-2.90395	0.00368486	0.0296666	Down	--	--	--	--	--	--	--	--	--	--	--	--	--
Unigene1076361	528	0	0	0	0	0	0	12	2.35	7	1.21	21	4.24	7.13821	6.02905	1.60248	3.76234	0.000168334	0.00271877	Ups	--	--	--	--	--	--	--	--	--	--	--	--	--
Unigene1076450	230	37.52	89.7	71.87	215.2	64.67	194.86	33.1	98.75	24.31	67.67	14.39	51.52	39.0196	-1.34279	0.425478	-3.15596	0.00159973	0.0159977	Down	XP_006807983.1	PREDICTED: zinc finger protein 850-like, partial [Neolamprologus brichardi]	sp|Q8NDW4|ZN248_HUMAN	Q8NDW4	Zinc finger protein 248 OS=Homo sapiens OX=9606 GN=ZNF248 PE=1 SV=1	-	GO:0005634:nucleus;	GO:0003677:DNA binding;GO:0000981:sequence-specific DNA binding RNA polymerase II transcription factor activity;GO:0046872:metal ion binding;	--	--	--	gnl|CDD|230401	KOG2462, KOG2462, KOG2462, C2H2-type Zn-finger protein [Transcription].
Unigene107661	292	3	2.45	0	0	0	0	20.36	19.72	20	17.57	26	28.12	11.6595	4.11112	0.926666	4.43647	9.14471e-06	0.000239566	Ups	--	--	--	--	--	--	--	--	--	--	--	--	--
Unigene1076633	353	6.49	2.88	16.3	7.86	15.58	7.84	0	0	0	0	0	0	5.94542	-5.92933	1.6081	-3.68717	0.000226759	0.00346168	Down	--	--	--	--	--	--	--	--	--	--	--	--	--
Unigene1076944	450	1	0.25	6	1.55	0	0	9	2.42	16	3.82	14	3.92	7.37134	2.36519	0.878022	2.69377	0.00706482	0.0470546	Ups	--	--	--	--	--	--	--	--	--	--	--	--	--
Unigene1077128	483	0	0	0	0	0	0	9	2.09	12	2.47	12	2.89	5.38934	5.72352	1.62616	3.51964	0.000432126	0.0057881	Ups	--	--	--	--	--	--	--	--	--	--	--	--	--
Unigene1077142	1227	40	2.21	68	3.67	37	2.12	124.95	7.12	129	6.45	73	4.2	74.1391	1.07813	0.364775	2.9556	0.00312058	0.0262883	Ups	--	--	--	--	--	--	--	--	--	--	--	--	--
Unigene1077323	340	21	10.36	16.55	8.98	17.01	9.62	2	1.12	1	0.5	5	3.01	10.9441	-2.69537	0.764138	-3.52733	0.000419773	0.00566596	Down	--	--	--	--	--	--	--	--	--	--	--	--	--
Unigene1077667	632	3	0.41	7	0.96	13.25	1.92	0	0	0	0	0	0	3.57628	-5.2707	1.67779	-3.14146	0.00168108	0.0166055	Down	--	--	--	--	--	--	--	--	--	--	--	--	--
Unigene1077827	567	18.89	3.08	9	1.48	12.95	2.25	0	0	0	0	2.13	0.38	7.71925	-4.05321	1.0677	-3.79621	0.000146922	0.00244019	Down	--	--	--	--	--	--	--	--	--	--	--	--	--
Unigene1077903	591	16	2.44	14.37	2.2	28.05	4.54	0	0	0	0	1	0.16	9.80972	-5.21262	1.18189	-4.41041	1.03176e-05	0.000265467	Down	--	--	--	--	--	--	--	--	--	--	--	--	--
Unigene1077961	265	0	0	4	5.82	5	7.45	37.56	55.42	60.53	81.8	71	120.06	29.646	4.17872	0.664925	6.2845	3.28909e-10	2.94397e-08	Ups	XP_026316069.1	uncharacterized protein LOC113227390 [Hyposmocoma kahamanoa]	--	--	--	--	--	--	--	--	--	--	--
Unigene1078460	1069	21.01	1.38	53.01	3.41	61.76	4.22	3.17	0.22	15.15	0.9	3.92	0.27	24.4268	-2.65709	0.57608	-4.61236	3.98119e-06	0.000118224	Down	--	--	--	--	--	--	--	--	--	--	--	--	--
Unigene1079053	539	4	0.71	0	0	8.79	1.67	10.88	2.05	62.98	10.51	10.18	1.98	13.7426	2.32672	0.791704	2.93887	0.00329407	0.0273646	Ups	KHN87694.1	Ovarian abundant message protein, partial [Toxocara canis]	--	--	--	--	--	--	--	--	--	--	--
Unigene1079336	590	10.92	1.67	5	0.77	13	2.11	0	0	0	0	0	0	5.01005	-5.67342	1.63537	-3.46919	0.000522026	0.0067317	Down	--	--	--	--	--	--	--	--	--	--	--	--	--
Unigene1080335	218	2.01	6.45	10.46	42.45	10.04	40.49	0	0	0	0	0	0	3.34014	-5.18429	1.68797	-3.07131	0.00213121	0.0198297	Down	--	--	--	--	--	--	--	--	--	--	--	--	--
Unigene1080353	337	0	0	1.02	0.57	6.1	3.55	15	8.62	18	9.29	10	6.21	7.65473	2.46066	0.854574	2.8794	0.00398433	0.0313691	Ups	--	--	--	--	--	--	--	--	--	--	--	--	--
Unigene1080487	308	4	2.7	10	7.69	6	4.78	0	0	0	0	0	0	3.17314	-5.12266	1.69219	-3.02724	0.00246796	0.0221414	Down	--	--	--	--	--	--	--	--	--	--	--	--	--
Unigene1080742	630	80	10.99	43.09	5.93	28.39	4.14	23	3.32	15	1.91	11.43	1.69	35.137	-1.78946	0.54654	-3.27416	0.00105975	0.0116767	Down	SBT83216.1	hypothetical protein POCGH01_00102200 [Plasmodium ovale]	--	--	--	--	--	--	--	--	--	--	--
Unigene1080854	225	14	37.7	14	47.4	7	23.74	1	3.36	1	3.14	1	4.06	6.52445	-3.40457	0.997397	-3.41346	0.000641443	0.00791177	Down	--	--	--	--	--	--	--	--	--	--	--	--	--
Unigene1080877	248	1	1.63	2	4.02	4.04	8.27	64.77	131.22	111.73	209.02	18.11	42.9	28.5883	4.46103	0.710887	6.2753	3.4897e-10	3.10886e-08	Ups	--	--	--	--	--	--	--	--	--	--	--	--	--
Unigene1080891	230	17.42	41.63	19.01	56.92	18.95	57.09	0	0	0	0	0	0	9.18048	-6.46653	1.55739	-4.15216	3.29348e-05	0.000706962	Down	--	--	--	--	--	--	--	--	--	--	--	--	--
Unigene1080892	761	209.59	21.7	557.03	57.24	369.9	40.25	1	0.11	10	0.95	0	0	180.716	-6.51145	0.913861	-7.12521	1.03923e-12	1.51304e-10	Down	--	--	--	--	--	--	--	--	--	--	--	--	--
Unigene1081057	820	51	4.75	103	9.5	94	9.18	35	3.4	56	4.78	18	1.78	55.6229	-1.27708	0.389683	-3.27723	0.00104832	0.0115774	Down	ROT65975.1	putative H/ACA ribonucleoprotein complex subunit 1 [Penaeus vannamei]	sp|Q5RJV1|GAR1_XENTR	Q5RJV1	H/ACA ribonucleoprotein complex subunit 1 OS=Xenopus tropicalis OX=8364 GN=gar1 PE=2 SV=1	GO:0000454:snoRNA guided rRNA pseudouridine synthesis;GO:0007004:telomere maintenance via telomerase;	GO:0031429:box H/ACA snoRNP complex;GO:0005697:telomerase holoenzyme complex;	GO:0034513:box H/ACA snoRNA binding;	K11128	H/ACA ribonucleoprotein complex subunit 1	ko03008 Ribosome biogenesis in eukaryotes;	gnl|CDD|231200	KOG3262, KOG3262, KOG3262, H/ACA small nucleolar RNP component GAR1 [Translation, ribosomal structure and biogenesis].
Unigene1081280	472	25	5.68	37	8.63	59	14.51	94.88	23.11	110	23.74	75	18.94	63.312	1.15732	0.376481	3.07405	0.00211178	0.0196955	Ups	--	--	--	--	--	--	--	--	--	--	--	--	--
Unigene1081719	298	7.99	6.06	18.99	16.61	15.24	13.78	0	0	2	1.62	3	2.98	7.53302	-2.89039	0.880667	-3.28205	0.00103056	0.0114371	Down	--	--	--	--	--	--	--	--	--	--	--	--	--
Unigene1081886	1663	0	0	0	0	0	0	34.49	1.36	68.38	2.37	17.12	0.68	17.1454	7.18949	1.50011	4.79264	1.64603e-06	5.58086e-05	Ups	XP_027230531.1	partner of Y14 and mago-like [Penaeus vannamei]	sp|B5XG19|PYM1B_SALSA	B5XG19	Partner of Y14 and mago B OS=Salmo salar OX=8030 GN=pym1b PE=2 SV=2	GO:1903259:exon-exon junction complex disassembly;GO:0000184:nuclear-transcribed mRNA catabolic process, nonsense-mediated decay;GO:0045727:positive regulation of translation;	GO:0005737:cytoplasm;GO:0035145:exon-exon junction complex;GO:0005730:nucleolus;GO:0005654:nucleoplasm;	GO:0043022:ribosome binding;	--	--	--	gnl|CDD|232254	KOG4325, KOG4325, KOG4325, Uncharacterized conserved protein [Function unknown].
Unigene1081930	624	23	3.21	24.86	3.48	22.31	3.3	1	0.15	4	0.52	7	1.05	13.8949	-2.48765	0.684114	-3.63632	0.000276565	0.00407001	Down	--	--	--	--	--	--	--	--	--	--	--	--	--
Unigene1082146	1713	4.8	0.18	5.72	0.21	2.69	0.1	22.39	0.85	37.44	1.25	30.57	1.18	16.8424	2.563	0.623761	4.10894	3.97485e-05	0.000828278	Ups	XP_027208307.1	queuine tRNA-ribosyltransferase catalytic subunit 1-like isoform X1 [Penaeus vannamei]	sp|Q9VPY8|TGT_DROME	Q9VPY8	Queuine tRNA-ribosyltransferase catalytic subunit OS=Drosophila melanogaster OX=7227 GN=Tgt PE=2 SV=1	-	GO:0005737:cytoplasm;	GO:0046872:metal ion binding;GO:0008479:queuine tRNA-ribosyltransferase activity;	--	--	--	gnl|CDD|231839	KOG3908, KOG3908, KOG3908, Queuine-tRNA ribosyltransferase [RNA processing and modification].
Unigene1082147	1443	1.65	0.07	3.57	0.16	1.97	0.09	12.74	0.6	7.55	0.31	19.28	0.91	8.28547	2.28459	0.821701	2.78032	0.00543047	0.0390942	Ups	XP_027208307.1	queuine tRNA-ribosyltransferase catalytic subunit 1-like isoform X1 [Penaeus vannamei]	--	--	--	--	--	--	--	--	--	--	--
Unigene1082255	1152	0	0	0	0	1	0.06	7	0.43	8.71	0.47	4.79	0.3	3.38195	3.69034	1.33942	2.75519	0.00586584	0.0412733	Ups	XP_027217657.1	uncharacterized protein LOC113810156 [Penaeus vannamei]	--	--	--	--	--	--	--	--	--	--	--
Unigene1082372	752	11.93	1.26	13.51	1.41	7.21	0.8	0	0	0	0	1	0.11	5.81963	-4.44298	1.24505	-3.5685	0.000359024	0.00500257	Down	--	--	--	--	--	--	--	--	--	--	--	--	--
Unigene1083645	891	6	0.5	21.14	1.74	31	2.7	6.01	0.52	6.5	0.49	0	0	10.5443	-2.26492	0.764461	-2.96276	0.00304889	0.0258575	Down	--	--	--	--	--	--	--	--	--	--	--	--	--
Unigene1084523	254	1	1.46	5	8.91	2.28	4.15	33.62	60.58	47.07	78.1	45.39	94.94	21.7168	3.8662	0.677841	5.70371	1.17229e-08	7.41493e-07	Ups	XP_023935663.1	uncharacterized protein LOC112044149 [Bicyclus anynana]	--	--	--	--	--	--	--	--	--	--	--
Unigene1084549	648	18.99	2.5	20.7	2.72	15	2.09	2	0.28	3	0.37	3	0.42	10.6066	-2.76358	0.743804	-3.71546	0.000202831	0.00316819	Down	--	--	--	--	--	--	--	--	--	--	--	--	--
Unigene1084575	859	0	0	0	0	0	0	10.41	0.95	6	0.48	3	0.28	2.89763	4.94101	1.71149	2.88696	0.00388983	0.0308662	Ups	--	--	--	--	--	--	--	--	--	--	--	--	--
Unigene1084915	1549	42.49	1.77	81.81	3.33	78.54	3.39	33.29	1.43	27.39	1.03	4.15	0.18	41.6363	-1.76088	0.486195	-3.62176	0.000292601	0.00424972	Down	XP_027236710.1	LOW QUALITY PROTEIN: general transcription factor IIF subunit 1-like [Penaeus vannamei]	sp|Q05913|T2FA_DROME	Q05913	General transcription factor IIF subunit 1 OS=Drosophila melanogaster OX=7227 GN=TfIIFalpha PE=1 SV=3	GO:0045944:positive regulation of transcription from RNA polymerase II promoter;GO:0032968:positive regulation of transcription elongation from RNA polymerase II promoter;GO:0006368:transcription elongation from RNA polymerase II promoter;GO:0006367:transcription initiation from RNA polymerase II promoter;	GO:0005634:nucleus;GO:0005674:transcription factor TFIIF complex;	GO:0003677:DNA binding;GO:0001096:TFIIF-class transcription factor binding;GO:0016740:transferase activity;	--	--	--	gnl|CDD|230332	KOG2393, KOG2393, KOG2393, Transcription initiation factor IIF, large subunit (RAP74) [Transcription].
Unigene1085357	1483	10.82	0.47	31.6	1.35	46.64	2.12	6.75	0.3	6.68	0.27	0	0	15.8406	-2.68538	0.6877	-3.90487	9.42764e-05	0.00169821	Down	RXG58126.1	hypothetical protein Avbf_09775 [Armadillidium vulgare]	--	--	--	--	--	--	--	--	--	--	--
Unigene1085360	761	0	0	0	0	1.75	0.19	18.86	2.04	17.85	1.7	7.88	0.87	7.10246	4.03205	1.07334	3.75655	0.000172273	0.00276562	Ups	ATU31745.1	calpain-B-like protein, partial [Procambarus clarkii]	--	--	--	--	--	--	--	--	--	--	--
Unigene1085397	642	12.8	1.71	15.4	2.06	22.3	3.15	0.64	0.09	0	0	0	0	8.35352	-5.03479	1.20143	-4.19065	2.78151e-05	0.000615397	Down	--	--	--	--	--	--	--	--	--	--	--	--	--
Unigene108569	330	5.74	3.1	5	3	5	3.12	0	0	0	0	0	0	2.74363	-4.91043	1.71608	-2.86142	0.00421748	0.0326814	Down	--	--	--	--	--	--	--	--	--	--	--	--	--
Unigene1085808	632	6.97	0.95	7.42	1.02	41.91	6.07	0	0	0	0	0	0	8.75922	-6.35401	1.579	-4.02408	5.71991e-05	0.00112416	Down	--	--	--	--	--	--	--	--	--	--	--	--	--
Unigene1085853	365	7.21	2.92	7.57	3.3	10	4.56	0	0	0	0	0	0	4.12977	-5.45702	1.65478	-3.29774	0.000974667	0.0109718	Down	--	--	--	--	--	--	--	--	--	--	--	--	--
Unigene1085967	710	6	0.69	8	0.91	1	0.12	30	3.6	17	1.79	15	1.83	12.4139	1.90336	0.695195	2.73789	0.00618352	0.0428798	Ups	--	--	--	--	--	--	--	--	--	--	--	--	--
Unigene1086230	699	0	0	0	0	0	0	46.08	5.66	66.29	7.17	17.82	2.23	18.9406	7.31536	1.49005	4.90946	9.13275e-07	3.3348e-05	Ups	XP_027228793.1	serine/arginine-rich splicing factor 1B-like [Penaeus vannamei]	sp|Q5ZML3|SRSF1_CHICK	Q5ZML3	Serine/arginine-rich splicing factor 1 OS=Gallus gallus OX=9031 GN=SRSF1 PE=1 SV=3	GO:0045292:mRNA cis splicing, via spliceosome;GO:0000381:regulation of alternative mRNA splicing, via spliceosome;	GO:0005737:cytoplasm;GO:0016607:nuclear speck;GO:0005634:nucleus;	GO:0003723:RNA binding;	K12890	splicing factor, arginine/serine-rich 1	ko03040 Spliceosome;ko04657 IL-17 signaling pathway;ko05168 Herpes simplex infection;	gnl|CDD|228056	KOG0105, KOG0105, KOG0105, Alternative splicing factor ASF/SF2 (RRM superfamily) [RNA processing and modification].
Unigene1086303	349	0	0	0	0	0	0	11.23	5.78	6.2	2.86	4	2.21	3.26189	5.09187	1.69406	3.00572	0.00264954	0.023294	Ups	--	--	--	--	--	--	--	--	--	--	--	--	--
Unigene108639	478	17.93	3.97	28	6.37	31.74	7.61	8.05	1.91	12.67	2.66	8	1.97	17.1239	-1.4627	0.54302	-2.69365	0.00706753	0.0470699	Down	--	--	--	--	--	--	--	--	--	--	--	--	--
Unigene1086425	687	2	0.24	2	0.24	7	0.89	27	3.4	31	3.44	23	2.96	14.5567	2.75546	0.667139	4.13026	3.62351e-05	0.000767674	Ups	--	--	--	--	--	--	--	--	--	--	--	--	--
Unigene108707	325	14.4	8.15	10	6.32	3	1.97	0	0	0	0	0	0	4.87295	-5.60486	1.64596	-3.40521	0.00066112	0.00809361	Down	--	--	--	--	--	--	--	--	--	--	--	--	--
Unigene1087234	528	23.12	4.26	40.81	7.64	48.99	9.68	109.58	21.48	154.97	26.85	98.88	19.96	74.863	1.62884	0.357694	4.55371	5.27091e-06	0.000150617	Ups	KFQ72217.1	Immunoglobulin G-binding protein A, partial [Phaethon lepturus]	--	--	--	--	--	--	--	--	--	--	--
Unigene1087266	607	16.96	2.47	29.89	4.38	26.05	4.03	4.99	0.77	6.29	0.85	0.99	0.16	13.4976	-2.63565	0.661296	-3.98559	6.7313e-05	0.00128825	Down	--	--	--	--	--	--	--	--	--	--	--	--	--
Unigene1087824	322	0	0	0	0	0	0	85	56.97	119.66	72.19	101.46	74.19	49.1067	8.49632	1.409	6.03003	1.63934e-09	1.2594e-07	Ups	--	--	--	--	--	--	--	--	--	--	--	--	--
Unigene1087997	272	3	3.24	6.25	8.05	11.29	14.95	0	0	0	0	0	0	3.1361	-5.10204	1.69589	-3.00847	0.00262567	0.0231432	Down	--	--	--	--	--	--	--	--	--	--	--	--	--
Unigene1088135	884	1	0.08	0	0	4.9	0.43	9.89	0.86	12.95	0.99	12.54	1.11	6.83681	2.43565	0.899913	2.70654	0.00679874	0.0458001	Ups	--	--	--	--	--	--	--	--	--	--	--	--	--
Unigene1088236	1190	1.46	0.08	3.86	0.22	7.77	0.46	17.37	1.03	40.47	2.1	6.05	0.36	10.7564	2.04747	0.747105	2.74053	0.00613398	0.0425967	Ups	XP_027218343.1	nicotinamide/nicotinic acid mononucleotide adenylyltransferase 1-like isoform X2 [Penaeus vannamei]	sp|Q9EPA7|NMNA1_MOUSE	Q9EPA7	Nicotinamide/nicotinic acid mononucleotide adenylyltransferase 1 OS=Mus musculus OX=10090 GN=Nmnat1 PE=1 SV=2	GO:0009435:NAD biosynthetic process;GO:1902511:negative regulation of apoptotic DNA fragmentation;GO:0043524:negative regulation of neuron apoptotic process;GO:0043410:positive regulation of MAPK cascade;GO:0009611:response to wounding;	GO:0005737:cytoplasm;GO:0016604:nuclear body;GO:0005654:nucleoplasm;GO:0005634:nucleus;	GO:0005524:ATP binding;GO:0042802:identical protein binding;GO:0000309:nicotinamide-nucleotide adenylyltransferase activity;GO:0004515:nicotinate-nucleotide adenylyltransferase activity;	--	--	--	gnl|CDD|231137	KOG3199, KOG3199, KOG3199, Nicotinamide mononucleotide adenylyl transferase [Coenzyme transport and metabolism].
Unigene1088388	676	6.25	0.77	13.83	1.7	0.22	0.03	0	0	0	0	0	0	3.27579	-5.04212	1.71653	-2.93739	0.00330986	0.0274542	Down	--	--	--	--	--	--	--	--	--	--	--	--	--
Unigene1088440	3491	87.41	1.47	261.84	4.28	218.66	3.79	59.59	1.03	84.8	1.28	39.85	0.69	116.6	-1.64358	0.357455	-4.59801	4.26547e-06	0.000125196	Down	KNC25039.1	RNA-binding protein squid [Lucilia cuprina]	sp|Q08473|SQD_DROME	Q08473	RNA-binding protein squid OS=Drosophila melanogaster OX=7227 GN=sqd PE=1 SV=3	GO:0008069:dorsal/ventral axis specification, ovarian follicular epithelium;GO:0009953:dorsal/ventral pattern formation;GO:0007293:germarium-derived egg chamber formation;GO:0008298:intracellular mRNA localization;GO:0006406:mRNA export from nucleus;GO:0000398:mRNA splicing, via spliceosome;GO:0033119:negative regulation of RNA splicing;GO:0017148:negative regulation of translation;GO:0000184:nuc…	GO:0071013:catalytic step 2 spliceosome;GO:0000785:chromatin;GO:0005737:cytoplasm;GO:0005634:nucleus;GO:0035062:omega speckle;GO:0005703:polytene chromosome puff;GO:0071011:precatalytic spliceosome;	GO:0003730:mRNA 3'-UTR binding;GO:0003729:mRNA binding;	K03102	squid	ko04320 Dorso-ventral axis formation;	gnl|CDD|228099	KOG0149, KOG0149, KOG0149, Predicted RNA-binding protein SEB4 (RRM superfamily) [General function prediction only].
Unigene1088548	1236	6	0.33	3	0.16	5.33	0.3	0	0	0	0	0	0	2.4597	-4.75036	1.73602	-2.73636	0.0062123	0.0430042	Down	--	--	--	--	--	--	--	--	--	--	--	--	--
Unigene1088643	306	0	0	0	0	0	0	3.87	3.12	15	10.93	2.96	2.64	3.08967	5.02755	1.70374	2.95088	0.00316869	0.0265952	Ups	XP_013074246.1	PREDICTED: mucin-17-like [Biomphalaria glabrata]	sp|Q8C4A5|ASXL3_MOUSE	Q8C4A5	Putative Polycomb group protein ASXL3 OS=Mus musculus OX=10090 GN=Asxl3 PE=2 SV=3	GO:0009887:organ morphogenesis;GO:0045944:positive regulation of transcription from RNA polymerase II promoter;GO:0006351:transcription, DNA-templated;	GO:0035517:PR-DUB complex;	GO:0003682:chromatin binding;GO:0003677:DNA binding;GO:0046872:metal ion binding;GO:0042975:peroxisome proliferator activated receptor binding;	--	--	--	--	--
Unigene1089088	426	0	0	0	0	0	0	33.24	10.11	60.1	16.24	20.3	6.45	16.6447	7.15785	1.50095	4.76887	1.85262e-06	6.15482e-05	Ups	--	--	--	--	--	--	--	--	--	--	--	--	--
Unigene1089215	274	0	0	0	0	0	0	4.67	5.92	6	6.95	6	8.64	2.77089	4.87168	1.71781	2.83599	0.0045684	0.0345736	Ups	--	--	--	--	--	--	--	--	--	--	--	--	--
Unigene1089235	535	121.49	21.9	136.77	25	103.45	19.96	34.43	6.59	32.43	5.48	35.01	6.9	77.3188	-1.87645	0.387731	-4.83957	1.3012e-06	4.53183e-05	Down	--	--	--	--	--	--	--	--	--	--	--	--	--
Unigene1089498	958	184	13.89	195	14.5	145	11.43	69	5.41	73	5.03	63	5	121.65	-1.42802	0.351563	-4.06192	4.86698e-05	0.000983529	Down	--	--	--	--	--	--	--	--	--	--	--	--	--
Unigene1089892	423	0	0	0	0	0	0	17	5.25	17	4.67	10	3.23	6.80004	6.03695	1.595	3.78492	0.000153757	0.00252745	Ups	--	--	--	--	--	--	--	--	--	--	--	--	--
Unigene1090048	1045	27.67	1.87	19	1.26	15	1.05	7	0.49	2	0.12	4	0.28	13.1062	-2.2896	0.699555	-3.27294	0.00106436	0.0117173	Down	--	--	--	--	--	--	--	--	--	--	--	--	--
Unigene1090289	701	3.24	0.38	3.22	0.37	3.14	0.39	6	0.73	22.85	2.46	16	1.99	8.64926	2.1554	0.788315	2.73419	0.00625336	0.0432043	Ups	--	--	--	--	--	--	--	--	--	--	--	--	--
Unigene1090299	2556	5.28	0.12	0.76	0.02	13.75	0.34	0	0	0	0	0	0	3.30302	-5.1012	1.70347	-2.99459	0.0027481	0.0239162	Down	ROT64296.1	N-acetyllactosaminide beta-1,3-N-acetylglucosaminyltransferase [Penaeus vannamei]	--	--	--	--	--	--	--	--	--	gnl|CDD|231697	KOG3765, KOG3765, KOG3765, Predicted glycosyltransferase [Carbohydrate transport and metabolism].
Unigene1090714	442	1.6	0.42	12.85	3.45	1	0.28	0	0	0	0	0	0	2.42408	-4.70552	1.74989	-2.68903	0.00716605	0.0475259	Down	--	--	--	--	--	--	--	--	--	--	--	--	--
Unigene1091146	507	16	3.18	7	1.42	12	2.56	0	0	0	0	0	0	6.21843	-5.9391	1.60951	-3.69001	0.000224244	0.00342949	Down	AFI56572.1	crustin [Scylla tranquebarica]	--	--	--	--	--	--	--	--	--	--	--
Unigene1091916	285	0	0	0	0	0	0	9	9.63	3	2.92	8	9.62	3.43539	5.11778	1.6932	3.02255	0.00250655	0.0223758	Ups	--	--	--	--	--	--	--	--	--	--	--	--	--
Unigene1091922	572	1.03	0.17	6.75	1.09	8.61	1.47	0	0	0	0	0	0	2.55043	-4.8182	1.73188	-2.78206	0.00540143	0.0389492	Down	ADF87939.1	whey acidic protein [Eriocheir sinensis]	--	--	--	--	--	--	--	--	--	gnl|CDD|232727	KOG4802, KOG4802, KOG4802, Adhesion-type protein [Extracellular structures].
Unigene1091979	252	17.09	25.86	13.11	24.29	16.15	30.53	0	0	0	0	0	0	7.88136	-6.26186	1.57675	-3.97138	7.14568e-05	0.00135412	Down	--	--	--	--	--	--	--	--	--	--	--	--	--
Unigene1092058	377	8.01	2.98	8.69	3.46	8.69	3.62	0	0	0	0	0	0	4.33735	-5.51723	1.64836	-3.34711	0.000816601	0.00955426	Down	--	--	--	--	--	--	--	--	--	--	--	--	--
Unigene1092187	1069	0	0	0	0	0	0	10	0.68	15.38	0.92	0	0	3.36885	5.07645	1.70828	2.97167	0.00296185	0.0252937	Ups	--	--	--	--	--	--	--	--	--	--	--	--	--
Unigene1092562	1232	0	0	0	0	0	0	109.03	6.18	99.2	4.94	39.01	2.23	37.0502	8.14822	1.43192	5.6904	1.26741e-08	7.91163e-07	Ups	--	--	--	--	--	--	--	--	--	--	--	--	--
Unigene109265	462	1	0.24	0	0	0	0	22.73	5.79	19	4.29	24.18	6.39	11.1408	5.31827	1.17257	4.53556	5.74502e-06	0.000161943	Ups	--	--	--	--	--	--	--	--	--	--	--	--	--
Unigene1092678	497	2	0.41	9	1.89	1.28	0.28	35.54	7.81	28.06	5.46	10.51	2.39	13.117	2.48243	0.717427	3.46019	0.00053979	0.00691223	Ups	--	--	--	--	--	--	--	--	--	--	--	--	--
Unigene1093103	2114	175.3	5.11	486.29	13.8	578.18	17.42	1408.69	42.22	2215.13	58.23	792.96	23.94	847.878	1.75109	0.323734	5.40905	6.33592e-08	3.23917e-06	Ups	XP_027229556.1	uncharacterized protein LOC113821267 isoform X1 [Penaeus vannamei]	--	--	--	--	--	--	--	--	--	--	--
Unigene1093336	1301	20.33	1.04	47	2.36	35	1.86	95	5.03	70.31	3.27	99.1	5.3	60.2446	1.40898	0.422255	3.33681	0.000847472	0.00985872	Ups	XP_023321404.1	SET domain-containing protein 9-like [Eurytemora affinis]	sp|Q8NE22|SETD9_HUMAN	Q8NE22	SET domain-containing protein 9 OS=Homo sapiens OX=9606 GN=SETD9 PE=2 SV=2	GO:1901796:regulation of signal transduction by p53 class mediator;	GO:0005654:nucleoplasm;	GO:0016278:lysine N-methyltransferase activity;	--	--	--	--	--
Unigene1093777	1619	0	0	0	0	0	0	20.44	0.83	57.31	2.05	15.7	0.65	13.4468	6.88274	1.52465	4.51432	6.35197e-06	0.00017656	Ups	ROT68646.1	putative transmembrane protein 41B-like isoform X2 [Penaeus vannamei]	sp|Q5U4K5|TM41B_XENLA	Q5U4K5	Transmembrane protein 41B OS=Xenopus laevis OX=8355 GN=tmem41b PE=2 SV=1	GO:0006914:autophagy;GO:0007399:nervous system development;	GO:0005789:endoplasmic reticulum membrane;GO:0016021:integral component of membrane;	-	--	--	--	gnl|CDD|231078	KOG3140, KOG3140, KOG3140, Predicted membrane protein [Function unknown].
Unigene1093846	592	7	1.06	11	1.68	11	1.78	57.78	9.26	53	7.49	37	6.08	27.9006	2.26025	0.486585	4.64513	3.39857e-06	0.000103425	Ups	--	--	--	--	--	--	--	--	--	--	--	--	--
Unigene1093873	480	13.61	2.99	21.74	4.9	17.24	4.1	1	0.24	0	0	0	0	8.81646	-5.11378	1.19347	-4.28478	1.82918e-05	0.000431533	Down	--	--	--	--	--	--	--	--	--	--	--	--	--
Unigene1093956	592	9	1.37	8	1.22	13	2.1	28	4.49	41	5.8	20	3.28	18.5527	1.42757	0.534002	2.67333	0.00751017	0.0492033	Ups	--	--	--	--	--	--	--	--	--	--	--	--	--
Unigene1093988	216	38.1	129.1	34.87	149.28	47.63	202.29	17.18	72.01	17.34	68.51	13.93	71.71	27.9323	-1.39502	0.468666	-2.97658	0.00291481	0.0249951	Down	--	--	--	--	--	--	--	--	--	--	--	--	--
Unigene1094769	388	0	0	0	0	1	0.39	17	6.49	28	9.53	5	2.02	7.24266	4.7847	1.23419	3.87679	0.000105845	0.00186689	Ups	--	--	--	--	--	--	--	--	--	--	--	--	--
Unigene1094855	1148	0	0	0	0	0	0	7.49	0.46	0	0	7.71	0.48	2.76162	4.73541	1.74832	2.70855	0.00675779	0.0456213	Ups	--	--	--	--	--	--	--	--	--	--	--	--	--
Unigene1095200	445	36.82	9.41	64.95	17.18	68.13	18.98	166.58	45.95	201.56	49.33	97.21	27.92	98.1538	1.36299	0.330043	4.12974	3.63177e-05	0.000768422	Ups	--	--	--	--	--	--	--	--	--	--	--	--	--
Unigene1095447	209	8	32.95	16.8	87.56	14.35	73.5	50.26	253.27	62.78	299.94	37.19	233.12	29.4246	1.85926	0.460343	4.03887	5.37099e-05	0.00106645	Ups	--	--	--	--	--	--	--	--	--	--	--	--	--
Unigene1095456	1003	3	0.21	5	0.35	9.33	0.69	0	0	0	0	0	0	2.69592	-4.90422	1.718	-2.85461	0.00430899	0.0331637	Down	AGG20312.1	peritrophin [Palaemon carinicauda]	--	--	--	--	--	--	--	--	--	--	--
Unigene1095484	292	0	0	0	0	0	0	4.89	4.74	12.94	11.37	12.45	13.46	4.90255	5.58991	1.64171	3.40494	0.000661786	0.00810089	Ups	--	--	--	--	--	--	--	--	--	--	--	--	--
Unigene1095527	1788	29	1.02	20	0.69	25	0.91	90.81	3.3	57	1.81	92.74	3.39	53.3737	1.65249	0.464773	3.55548	0.000377286	0.00520858	Ups	--	--	--	--	--	--	--	--	--	--	--	--	--
Unigene1095864	786	0	0	0	0	0	0	16.03	1.65	29.47	2.67	8.36	0.88	7.69953	6.19653	1.58195	3.91702	8.96485e-05	0.00162943	Ups	ROT61375.1	putative protein LTV1-like [Penaeus vannamei]	sp|Q4V838|LTV1_XENLA	Q4V838	Protein LTV1 homolog OS=Xenopus laevis OX=8355 GN=ltv1 PE=2 SV=1	--	--	--	--	--	--	gnl|CDD|230576	KOG2637, KOG2637, KOG2637, Uncharacterized conserved protein [Function unknown].
Unigene1095960	414	29	8.65	15.57	4.87	20	6.57	0	0	0	0	0	0	11.4802	-6.71652	1.53953	-4.36271	1.28461e-05	0.000320879	Down	--	--	--	--	--	--	--	--	--	--	--	--	--
Unigene1095999	1721	12.3	0.45	65.38	2.35	45.36	1.73	0	0	3	0.1	0	0	18.883	-5.07018	0.912225	-5.55803	2.72832e-08	1.54695e-06	Down	XP_027222335.1	probable nuclear hormone receptor HR3 isoform X2 [Penaeus vannamei]	sp|P31396|HR3_DROME	P31396	Probable nuclear hormone receptor HR3 OS=Drosophila melanogaster OX=7227 GN=Hr3 PE=2 SV=1	GO:0007552:metamorphosis;GO:0016319:mushroom body development;GO:0000122:negative regulation of transcription from RNA polymerase II promoter;GO:0045944:positive regulation of transcription from RNA polymerase II promoter;GO:0040034:regulation of development, heterochronic;	GO:0005634:nucleus;	GO:0004879:ligand-activated sequence-specific DNA binding RNA polymerase II transcription factor activity;GO:0000977:RNA polymerase II regulatory region sequence-specific DNA binding;GO:0003707:steroid hormone receptor activity;GO:0008270:zinc ion binding;	--	--	--	gnl|CDD|232145	KOG4216, KOG4216, KOG4216, Steroid hormone nuclear receptor [Transcription].
Unigene1096328	404	5	1.58	4	1.33	10.17	3.54	1	0.34	0	0	0	0	3.28493	-3.67663	1.35185	-2.71971	0.00653398	0.0445936	Down	--	--	--	--	--	--	--	--	--	--	--	--	--
Unigene1096617	319	10	6.01	13.19	8.9	20.62	14.46	5	3.46	0	0	2	1.51	8.30974	-2.52847	0.835731	-3.02546	0.00248256	0.0222242	Down	--	--	--	--	--	--	--	--	--	--	--	--	--
Unigene1096944	208	3.02	12.82	4	21.47	4	21.08	18	93.21	12.34	60.62	23	148.46	10.8997	2.2277	0.726496	3.06636	0.00216684	0.0200668	Ups	--	--	--	--	--	--	--	--	--	--	--	--	--
Unigene1097860	483	9	1.96	8	1.78	9	2.11	0	0	0	0	0	0	4.41009	-5.53142	1.64724	-3.358	0.000785091	0.00926845	Down	--	--	--	--	--	--	--	--	--	--	--	--	--
Unigene1097962	761	65	6.73	34	3.49	27.82	3.03	14	1.51	9	0.86	18	1.98	30.0117	-1.68952	0.571951	-2.95396	0.00313727	0.0263966	Down	--	--	--	--	--	--	--	--	--	--	--	--	--
Unigene1098029	1524	114.71	4.87	119.46	4.95	89.6	3.94	16.35	0.72	16.05	0.62	20.77	0.92	63.86	-2.63727	0.432747	-6.09425	1.0995e-09	8.77234e-08	Down	--	--	--	--	--	--	--	--	--	--	--	--	--
Unigene1098063	1468	0	0	0	0	7.46	0.34	12.9	0.59	30.25	1.21	6.17	0.29	7.98529	2.52509	0.915032	2.75956	0.00578792	0.0408792	Ups	RXG52593.1	4-hydroxyphenylpyruvate dioxygenase [Armadillidium vulgare]	sp|P32755|HPPD_RAT	P32755	4-hydroxyphenylpyruvate dioxygenase OS=Rattus norvegicus OX=10116 GN=Hpd PE=1 SV=3	GO:0006559:L-phenylalanine catabolic process;GO:0006572:tyrosine catabolic process;	GO:0005783:endoplasmic reticulum;GO:0005789:endoplasmic reticulum membrane;GO:0005794:Golgi apparatus;GO:0000139:Golgi membrane;	GO:0003868:4-hydroxyphenylpyruvate dioxygenase activity;GO:0046872:metal ion binding;	K00457	4-hydroxyphenylpyruvate dioxygenase	ko00130 Ubiquinone and other terpenoid-quinone biosynthesis;ko00350 Tyrosine metabolism;ko00360 Phenylalanine metabolism;ko01100 Metabolic pathways;	gnl|CDD|228585	KOG0638, KOG0638, KOG0638, 4-hydroxyphenylpyruvate dioxygenase [Amino acid transport and metabolism].
Unigene1098121	4042	0	0	1.96	0.03	7.91	0.12	79.13	1.17	72.59	0.94	29.62	0.44	28.8504	4.00257	0.646009	6.19584	5.79751e-10	4.92953e-08	Ups	ROT60918.1	putative sialidase-like [Penaeus vannamei]	sp|Q9NZR2|LRP1B_HUMAN	Q9NZR2	Low-density lipoprotein receptor-related protein 1B OS=Homo sapiens OX=9606 GN=LRP1B PE=1 SV=2	GO:0015031:protein transport;GO:0006898:receptor-mediated endocytosis;	GO:0016021:integral component of membrane;GO:0043235:receptor complex;	GO:0005509:calcium ion binding;	--	--	--	--	--
Unigene1098509	917	0	0	0	0	0	0	10	0.83	13.37	0.98	10	0.84	5.24111	5.70021	1.62773	3.50195	0.000461874	0.00611319	Ups	--	--	--	--	--	--	--	--	--	--	--	--	--
Unigene1098725	653	11.78	1.53	6.2	0.81	8.57	1.18	33.75	4.61	18.17	2.19	39.81	5.55	20.6393	1.7125	0.607329	2.81973	0.00480645	0.0358475	Ups	--	--	--	--	--	--	--	--	--	--	--	--	--
Unigene1098732	713	10	1.14	12	1.36	23	2.76	48	5.72	39	4.09	68.57	8.32	34.0083	1.82359	0.517391	3.52458	0.000424155	0.00570888	Ups	--	--	--	--	--	--	--	--	--	--	--	--	--
Unigene1098835	545	0	0	0	0	0	0	4.86	0.9	4.15	0.68	6.38	1.21	2.52496	4.73591	1.73444	2.73051	0.00632364	0.0435419	Ups	--	--	--	--	--	--	--	--	--	--	--	--	--
Unigene1098913	466	0	0	1.24	0.3	0.41	0.1	5.57	1.39	9.4	2.08	6.57	1.7	3.64601	3.80033	1.32916	2.8592	0.00424707	0.0328537	Ups	--	--	--	--	--	--	--	--	--	--	--	--	--
Unigene1098929	374	0	0	2	0.81	0	0	14.92	6.29	12	4.51	13	5.81	6.79973	3.96285	1.08403	3.65565	0.00025653	0.00382587	Ups	--	--	--	--	--	--	--	--	--	--	--	--	--
Unigene1099179	3066	29.29	0.57	43	0.81	56.03	1.12	6.44	0.13	8.28	0.14	14.42	0.29	25.5449	-2.12052	0.536277	-3.95415	7.68064e-05	0.00143945	Down	XP_018938077.1	PREDICTED: RNA/RNP complex-1-interacting phosphatase-like isoform X2 [Cyprinus carpio]	sp|O75319|DUS11_HUMAN	O75319	RNA/RNP complex-1-interacting phosphatase OS=Homo sapiens OX=9606 GN=DUSP11 PE=1 SV=2	GO:0098507:polynucleotide 5' dephosphorylation;GO:0006470:protein dephosphorylation;GO:0016070:RNA metabolic process;GO:0006396:RNA processing;	GO:0001650:fibrillar center;GO:0045171:intercellular bridge;GO:0016607:nuclear speck;GO:0005634:nucleus;	GO:0098519:nucleotide phosphatase activity, acting on free nucleotides;GO:0016791:phosphatase activity;GO:0004651:polynucleotide 5'-phosphatase activity;GO:0004725:protein tyrosine phosphatase activity;GO:0008138:protein tyrosine/serine/threonine phosphatase activity;GO:0003723:RNA binding;	--	--	--	gnl|CDD|230325	KOG2386, KOG2386, KOG2386, mRNA capping enzyme, guanylyltransferase (alpha) subunit [RNA processing and modification].
Unigene1099636	461	0	0	0	0	0	0	9	2.3	6	1.36	3	0.8	2.74519	4.87307	1.71891	2.83497	0.00458298	0.034639	Ups	--	--	--	--	--	--	--	--	--	--	--	--	--
Unigene1099775	260	11	14.43	1	1.59	1	1.63	0	0	0	0	0	0	2.65291	-4.72017	1.75216	-2.69391	0.00706195	0.0470382	Down	--	--	--	--	--	--	--	--	--	--	--	--	--
Unigene1100039	555	7	1.18	7	1.2	8	1.44	34	6.09	43	6.8	27	4.97	19.8791	2.11198	0.540101	3.91034	9.21659e-05	0.00166747	Ups	--	--	--	--	--	--	--	--	--	--	--	--	--
Unigene1100527	369	1	0.39	0	0	1	0.44	12	5.25	12	4.69	11	5.12	5.99866	3.71125	1.08304	3.4267	0.000610956	0.00761999	Ups	PIK49022.1	putative RNA-directed DNA polymerase from mobile element jockey-like [Apostichopus japonicus]	--	--	--	--	--	--	--	--	--	--	--
Unigene1100544	912	15.15	1.22	18.26	1.45	12.84	1.08	43.46	3.64	64.8	4.77	27.36	2.32	27.9811	1.397	0.466343	2.99565	0.00273863	0.0238526	Ups	--	--	--	--	--	--	--	--	--	--	--	--	--
Unigene1100724	1050	20	1.34	24	1.58	20	1.4	5	0.35	5	0.31	2	0.14	12.4842	-2.45951	0.666201	-3.69185	0.000222627	0.00341003	Down	--	--	--	--	--	--	--	--	--	--	--	--	--
Unigene1101085	453	8.87	2.19	5	1.27	2	0.54	0	0	0	0	0	0	2.94045	-4.95002	1.71604	-2.88456	0.00391956	0.0310114	Down	--	--	--	--	--	--	--	--	--	--	--	--	--
Unigene1101183	203	11.5	56.71	9	56.15	11	66.79	0	0	0	0	0	0	5.49441	-5.80508	1.61999	-3.58341	0.000339136	0.00477986	Down	--	--	--	--	--	--	--	--	--	--	--	--	--
Unigene1101336	799	11.63	1.12	9.86	0.94	14.61	1.48	0	0	0	0	0	0	6.2328	-5.97176	1.6035	-3.7242	0.000195933	0.00307734	Down	--	--	--	--	--	--	--	--	--	--	--	--	--
Unigene1102007	487	13	2.78	7	1.53	7.77	1.79	0	0	0	0	0	0	4.97787	-5.66	1.63626	-3.45911	0.000541963	0.00693461	Down	--	--	--	--	--	--	--	--	--	--	--	--	--
Unigene1102329	1079	2.54	0.16	0	0	14.91	1.01	0	0	0	0	0	0	2.88074	-4.86067	1.73943	-2.7944	0.00519961	0.0378995	Down	--	--	--	--	--	--	--	--	--	--	--	--	--
Unigene1102401	1591	104	4.2	213	8.39	151	6.31	73	3.04	102	3.72	47	1.97	108.71	-1.14793	0.327947	-3.50035	0.000464646	0.00614417	Down	XP_027229511.1	histone chaperone asf1-like [Penaeus vannamei]	sp|Q9V464|ASF1_DROME	Q9V464	Histone chaperone asf1 OS=Drosophila melanogaster OX=7227 GN=asf1 PE=1 SV=1	GO:0006325:chromatin organization;GO:0000122:negative regulation of transcription from RNA polymerase II promoter;GO:0006334:nucleosome assembly;GO:0048024:regulation of mRNA splicing, via spliceosome;	GO:0005700:polytene chromosome;GO:0035059:RCAF complex;GO:0017053:transcriptional repressor complex;	GO:0001103:RNA polymerase II repressing transcription factor binding;	--	--	--	gnl|CDD|231203	KOG3265, KOG3265, KOG3265, Histone chaperone involved in gene silencing [Transcription, Chromatin structure and dynamics].
Unigene1102455	395	35	11.64	33	11.6	39.37	14.52	7	2.55	5	1.62	7	2.69	21.1796	-2.50297	0.562766	-4.44763	8.6824e-06	0.000229301	Down	--	--	--	--	--	--	--	--	--	--	--	--	--
Unigene1103018	506	0	0	0	0	0	0	25.66	5.45	15.63	2.93	19.58	4.29	10.1672	6.51846	1.55351	4.19594	2.71741e-05	0.000603089	Ups	--	--	--	--	--	--	--	--	--	--	--	--	--
Unigene1103046	771	5.89	0.6	1.51	0.15	8	0.85	0	0	0	0	0	0	2.76506	-4.89629	1.72093	-2.84514	0.00443921	0.0339252	Down	--	--	--	--	--	--	--	--	--	--	--	--	--
Unigene1103085	531	34.29	6.26	27.18	5.04	31.16	6.1	71.76	13.92	76.97	13.2	83.87	16.75	53.9922	1.27227	0.420969	3.02225	0.00250903	0.0223855	Ups	--	--	--	--	--	--	--	--	--	--	--	--	--
Unigene1103086	734	105.27	11.48	123.29	13.37	131.37	15.08	54.42	6.2	47.69	4.79	47.55	5.52	83.8408	-1.29341	0.355821	-3.635	0.000277978	0.00408472	Down	--	--	--	--	--	--	--	--	--	--	--	--	--
Unigene1103444	377	24	8.94	10	3.98	13	5.42	2.14	0.88	1	0.37	2.24	0.98	9.36261	-3.20607	0.87096	-3.68108	0.00023225	0.003528	Down	--	--	--	--	--	--	--	--	--	--	--	--	--
Unigene1104011	258	14	19.02	4	6.61	6	10.13	0	0	0	0	0	0	4.46847	-5.48871	1.65759	-3.31126	0.000928772	0.0105871	Down	--	--	--	--	--	--	--	--	--	--	--	--	--
Unigene1104128	884	0	0	0	0	0	0	19.43	1.7	46.63	3.58	12.82	1.14	11.4293	6.68464	1.54018	4.34015	1.42383e-05	0.000349747	Ups	AEB54627.1	trap [Procambarus clarkii]	--	--	--	--	--	--	--	--	--	gnl|CDD|232019	KOG4088, KOG4088, KOG4088, Translocon-associated complex TRAP, delta subunit [Intracellular trafficking, secretion, and vesicular transport].
Unigene1104242	404	6	1.89	7	2.32	4.12	1.44	0	0	0	0	0	0	2.87846	-4.97503	1.70891	-2.91122	0.00360017	0.029184	Down	--	--	--	--	--	--	--	--	--	--	--	--	--
Unigene110447	447	26.85	6.8	17	4.45	18	4.97	0	0	0	0	0	0	10.8946	-6.65471	1.5441	-4.30977	1.63424e-05	0.000393118	Down	--	--	--	--	--	--	--	--	--	--	--	--	--
Unigene1104473	820	2.88	0.27	10.13	0.93	14.26	1.39	38.47	3.73	53.62	4.58	54.57	5.38	28.2341	2.43754	0.535518	4.55175	5.32024e-06	0.000151697	Ups	--	--	--	--	--	--	--	--	--	--	--	--	--
Unigene1104476	1167	8.69	0.51	15.28	0.88	15.21	0.93	0	0	0	0	0	0	6.29849	-6.00106	1.59993	-3.75083	0.000176247	0.00281948	Down	XP_027220202.1	HD domain-containing protein 2-like [Penaeus vannamei]	sp|Q3SXD3|HDDC2_MOUSE	Q3SXD3	HD domain-containing protein 2 OS=Mus musculus OX=10090 GN=Hddc2 PE=1 SV=1	-	GO:0005739:mitochondrion;	-	--	--	--	gnl|CDD|231135	KOG3197, KOG3197, KOG3197, Predicted hydrolases of HD superfamily [General function prediction only].
Unigene1104508	895	25.79	2.13	23.78	1.94	14.72	1.27	45.53	3.91	74.3	5.61	74.84	6.52	43.2242	1.50233	0.469661	3.19875	0.00138025	0.0143066	Ups	PAA87600.1	hypothetical protein BOX15_Mlig011929g1, partial [Macrostomum lignano]	--	--	--	--	--	--	--	--	--	--	--
Unigene1104930	290	1.01	0.84	4.74	4.63	4.28	4.31	15.16	15.1	18.61	16.83	23.62	26.32	11.2275	2.49966	0.731537	3.41699	0.000633171	0.00784251	Ups	--	--	--	--	--	--	--	--	--	--	--	--	--
Unigene1105101	309	9	6.01	1	0.76	4	3.15	0	0	0	0	0	0	2.6708	-4.7909	1.73767	-2.75708	0.00583194	0.0411059	Down	--	--	--	--	--	--	--	--	--	--	--	--	--
Unigene110520	2711	1	0.02	0	0	0	0	239	5.43	271	5.4	264.77	6.05	126.103	8.66276	1.03424	8.376	5.47546e-17	1.56633e-14	Ups	XP_015766805.1	PREDICTED: uncharacterized protein LOC107345587 [Acropora digitifera]	--	--	--	--	--	--	--	--	--	--	--
Unigene1105330	365	44.21	17.91	27.62	12.05	25	11.41	0	0	0	0	0	0	17.15	-7.21765	1.50024	-4.81101	1.50169e-06	5.15597e-05	Down	--	--	--	--	--	--	--	--	--	--	--	--	--
Unigene1105506	359	20	8.47	5	2.29	17	8.14	0	0	0	0	0	0	7.53889	-6.16091	1.59235	-3.86906	0.000109254	0.00191192	Down	--	--	--	--	--	--	--	--	--	--	--	--	--
Unigene1105623	929	80.76	6.35	81.47	6.32	101.8	8.37	389.19	31.78	297.09	21.33	402.52	33.33	225.282	2.02321	0.355549	5.69039	1.2675e-08	7.91163e-07	Ups	--	--	--	--	--	--	--	--	--	--	--	--	--
Unigene1106319	1230	8.66	0.48	7.7	0.41	24.14	1.38	0	0	3.01	0.15	2.98	0.17	7.65104	-2.65411	0.881617	-3.0105	0.0026082	0.0230337	Down	XP_014393835.1	PREDICTED: M protein, serotype 24-like isoform X1 [Myotis brandtii]	--	--	--	--	--	--	--	--	--	--	--
Unigene1106373	612	186.53	26.84	191.28	27.63	168.85	25.79	796.68	120.75	708.19	94.69	698.43	108.37	448.867	1.93785	0.307087	6.31043	2.78268e-10	2.52443e-08	Ups	--	--	--	--	--	--	--	--	--	--	--	--	--
Unigene1106506	643	24	3.19	29	3.86	17	2.4	52	7.27	90.01	11.1	69.54	9.94	45.6258	1.50864	0.435093	3.46738	0.00052555	0.00676872	Ups	--	--	--	--	--	--	--	--	--	--	--	--	--
Unigene1106579	302	25.36	18.34	32.45	26.92	16.17	13.88	5.16	4.38	4.58	3.52	4.68	4.4	14.7325	-2.29997	0.636225	-3.61502	0.000300323	0.00433973	Down	XP_014915257.1	PREDICTED: uncharacterized protein LOC106964325 isoform X10 [Poecilia latipinna]	--	--	--	--	--	--	--	--	--	--	--
Unigene1106857	378	17	6.29	20	7.9	15	6.21	0	0	0	0	0	0	8.72601	-6.39886	1.56377	-4.09195	4.27756e-05	0.000881312	Down	--	--	--	--	--	--	--	--	--	--	--	--	--
Unigene1106876	415	2	0.59	5	1.55	2	0.65	33	10.67	34	9.77	22.07	7.47	15.3087	3.15052	0.675719	4.66248	3.12429e-06	9.61897e-05	Ups	--	--	--	--	--	--	--	--	--	--	--	--	--
Unigene1106991	261	3	3.87	7	10.94	6.1	9.76	84.8	134.29	80.8	117.4	92.78	169.13	45.1491	3.96142	0.531705	7.45041	9.30531e-14	1.59314e-11	Ups	--	--	--	--	--	--	--	--	--	--	--	--	--
Unigene1107352	252	39.76	60.16	26.21	48.56	29.37	55.51	10.97	20.55	13.24	22.85	6.59	14.35	21.3618	-1.74635	0.543932	-3.21061	0.00132453	0.0138745	Down	--	--	--	--	--	--	--	--	--	--	--	--	--
Unigene1107432	680	0	0	0	0	0	0	14.33	1.84	14.09	1.59	15.7	2.05	7.24474	6.0946	1.59064	3.83155	0.000127339	0.00216614	Ups	--	--	--	--	--	--	--	--	--	--	--	--	--
Unigene1108186	465	0	0	1	0.24	0	0	10	2.51	9	2	8	2.09	4.46758	4.09355	1.29237	3.16747	0.0015377	0.0155344	Ups	XP_008482889.1	heat shock protein 83-like [Diaphorina citri]	sp|Q8J2M3|HSP82_ASHGO	Q8J2M3	Heat shock protein HSP82 OS=Ashbya gossypii (strain ATCC 10895 / CBS 109.51 / FGSC 9923 / NRRL Y-1056) OX=284811 GN=HSP82 PE=3 SV=1	GO:0034605:cellular response to heat;GO:0061077:chaperone-mediated protein folding;GO:0070924:heterochromatin assembly involved in chromatin silencing by small RNA;GO:0006457:protein folding;GO:0050821:protein stabilization;	GO:0009986:cell surface;GO:0005737:cytoplasm;GO:0005829:cytosol;GO:0009277:fungal-type cell wall;GO:0048471:perinuclear region of cytoplasm;GO:0005886:plasma membrane;GO:0032991:macromolecular complex;	GO:0005524:ATP binding;GO:0042623:ATPase activity, coupled;GO:0051082:unfolded protein binding;	K04079	molecular chaperone HtpG	ko04141 Protein processing in endoplasmic reticulum;ko04151 PI3K-Akt signaling pathway;ko04217 Necroptosis;ko04612 Antigen processing and presentation;ko04621 NOD-like receptor signaling pathway;ko04657 IL-17 signaling pathway;ko04659 Th17 cell differentiation;ko04914 Progesterone-mediated oocyte maturation;ko04915 Estrogen signaling pathway;ko05200 Pathways in cancer;ko05215 Prostate cancer;ko05…	gnl|CDD|227970	KOG0019, KOG0019, KOG0019, Molecular chaperone (HSP90 family) [Posttranslational modification, protein turnover, chaperones].
Unigene1108223	420	35	10.12	78	23.56	40	12.7	22	6.91	16	4.47	14	4.6	32.839	-1.56102	0.465625	-3.35252	0.000800798	0.00941289	Down	--	--	--	--	--	--	--	--	--	--	--	--	--
Unigene1108407	2802	73.98	1.58	81.67	1.69	149.57	3.29	0	0	0	0	0	0	49.8959	-8.58047	1.40515	-6.10644	1.01878e-09	8.2263e-08	Down	XP_018018439.1	PREDICTED: serine/arginine repetitive matrix protein 2-like isoform X1 [Hyalella azteca]	sp|Q63625|PHRF1_RAT	Q63625	PHD and RING finger domain-containing protein 1 OS=Rattus norvegicus OX=10116 GN=Phrf1 PE=1 SV=2	GO:0006397:mRNA processing;GO:0006366:transcription from RNA polymerase II promoter;	-	GO:0046872:metal ion binding;GO:0019904:protein domain specific binding;GO:0070063:RNA polymerase binding;	--	--	--	gnl|CDD|228771	KOG0825, KOG0825, KOG0825, PHD Zn-finger protein [General function prediction only].
Unigene1108541	288	4.14	3.57	6.78	6.82	23.26	24.12	1	1.03	3	2.79	0	0	5.80339	-2.96385	1.01599	-2.9172	0.00353189	0.0287925	Down	--	--	--	--	--	--	--	--	--	--	--	--	--
Unigene1108583	445	11.79	3.01	20.76	5.49	12.25	3.41	0	0	4.16	1.02	0	0	7.83896	-3.43874	0.940639	-3.65574	0.000256437	0.00382548	Down	AIY23114.1	mitogen-activated protein kinase kinase 4 [Penaeus chinensis]	--	--	--	--	--	--	--	--	--	--	--
Unigene1108589	506	12.3	2.45	10.26	2.08	21.54	4.61	1.04	0.22	0	0	1	0.22	7.6408	-4.12852	1.05503	-3.91319	9.10854e-05	0.00165159	Down	--	--	--	--	--	--	--	--	--	--	--	--	--
Unigene1108616	504	9.88	1.98	4	0.82	13	2.81	0	0	0	0	1	0.22	4.86519	-4.15797	1.28095	-3.24601	0.00117036	0.0126243	Down	--	--	--	--	--	--	--	--	--	--	--	--	--
Unigene1109006	982	1.8	0.13	5.8	0.42	1.36	0.1	10.68	0.81	29.78	1.98	7.49	0.58	8.27881	2.16301	0.80842	2.67561	0.00745938	0.0489498	Ups	--	--	--	--	--	--	--	--	--	--	--	--	--
Unigene1109066	1039	0	0	2.03	0.14	0	0	7	0.49	17.32	1.07	6	0.43	4.71231	3.44501	1.14964	2.99661	0.00273	0.0237884	Ups	ROT82835.1	putative MOB kinase activator-like 3 [Penaeus vannamei]	sp|Q86TA1|MOB3B_HUMAN	Q86TA1	MOB kinase activator 3B OS=Homo sapiens OX=9606 GN=MOB3B PE=1 SV=2	GO:0035330:regulation of hippo signaling;	-	GO:0046872:metal ion binding;	--	--	--	gnl|CDD|229842	KOG1903, KOG1903, KOG1903, Cell cycle-associated protein [Cell cycle control, cell division, chromosome partitioning].
Unigene110920	401	9	2.89	4.88	1.65	5	1.78	0	0	0	0	0	0	3.38777	-5.16477	1.68865	-3.05852	0.00222431	0.0204791	Down	--	--	--	--	--	--	--	--	--	--	--	--	--
Unigene1109208	425	14.31	4.03	10.54	3.1	2.65	0.82	54.5	16.66	86	23.36	66	21.09	37.8016	2.71329	0.526207	5.15632	2.5185e-07	1.09109e-05	Ups	--	--	--	--	--	--	--	--	--	--	--	--	--
Unigene1109620	359	5	2.12	2	0.92	6	2.87	20.17	9.54	37	15.66	14	7.08	12.816	2.21917	0.667412	3.32505	0.00088404	0.0101894	Ups	--	--	--	--	--	--	--	--	--	--	--	--	--
Unigene1109673	424	0	0	3	0.89	2	0.62	17	5.23	12	3.28	8	2.57	6.48569	2.71149	0.911376	2.97516	0.00292831	0.025075	Ups	--	--	--	--	--	--	--	--	--	--	--	--	--
Unigene1109739	994	41	2.95	94	6.66	113	8.48	46	3.43	41	2.69	28	2.12	56.9816	-1.11522	0.395869	-2.81714	0.00484529	0.03606	Down	--	--	--	--	--	--	--	--	--	--	--	--	--
Unigene1110310	717	0	0	0	0	0	0	10	1.18	18	1.87	4	0.48	4.58502	5.54311	1.64614	3.36734	0.000758966	0.00903026	Ups	--	--	--	--	--	--	--	--	--	--	--	--	--
Unigene1110345	890	2	0.17	23	1.89	13.99	1.22	76.65	6.64	146.16	11.13	21.44	1.88	39.9209	2.47298	0.575839	4.29457	1.75033e-05	0.000415687	Ups	--	--	--	--	--	--	--	--	--	--	--	--	--
Unigene1110504	371	20.14	7.82	31.03	12.92	19.2	8.37	6.84	2.95	3	1.15	4.73	2.17	14.0233	-2.19459	0.639479	-3.43184	0.000599505	0.0075105	Down	--	--	--	--	--	--	--	--	--	--	--	--	--
Unigene1110604	1731	58.31	2.13	89.85	3.21	63.89	2.42	17.8	0.67	20	0.66	13	0.49	42.7298	-2.10723	0.418769	-5.03196	4.85502e-07	1.92733e-05	Down	XP_027231656.1	methylated-DNA--protein-cysteine methyltransferase-like [Penaeus vannamei]	sp|P26187|MGMT_MOUSE	P26187	Methylated-DNA--protein-cysteine methyltransferase OS=Mus musculus OX=10090 GN=Mgmt PE=1 SV=3	GO:0006974:cellular response to DNA damage stimulus;GO:0071479:cellular response to ionizing radiation;GO:0071407:cellular response to organic cyclic compound;GO:0034599:cellular response to oxidative stress;GO:0006307:DNA dealkylation involved in DNA repair;GO:0006281:DNA repair;GO:0060644:mammary gland epithelial cell differentiation;GO:0043066:negative regulation of apoptotic process;GO:006054…	GO:0005654:nucleoplasm;GO:0005634:nucleus;	GO:0005509:calcium ion binding;GO:0003677:DNA binding;GO:0003908:methylated-DNA-[protein]-cysteine S-methyltransferase activity;GO:0008168:methyltransferase activity;	--	--	--	gnl|CDD|231993	KOG4062, KOG4062, KOG4062, 6-O-methylguanine-DNA methyltransferase MGMT/MGT1, involved in DNA repair [Replication, recombination and repair].
Unigene1110646	302	29	20.98	39	32.35	14	12.02	9	7.63	8	6.14	9	8.45	18.1128	-1.68345	0.591984	-2.84375	0.00445867	0.0340302	Down	--	--	--	--	--	--	--	--	--	--	--	--	--
Unigene1110671	654	19	2.46	43.95	5.7	66.18	9.08	10.74	1.46	20.6	2.47	14.34	1.99	27.3916	-1.47673	0.502581	-2.93829	0.00330025	0.0273945	Down	--	--	--	--	--	--	--	--	--	--	--	--	--
Unigene1110822	358	0	0	0	0	0	0	12	5.73	9.2	3.93	9.6	4.9	5.05413	5.64443	1.63405	3.45426	0.000551798	0.00702339	Ups	--	--	--	--	--	--	--	--	--	--	--	--	--
Unigene1111698	358	8.63	3.68	7.15	3.3	3.01	1.45	0	0	0	0	0	0	3.37349	-5.15235	1.69124	-3.04649	0.00231528	0.0210949	Down	XP_954198.1	hypothetical protein TA20195 [Theileria annulata]	--	--	--	--	--	--	--	--	--	gnl|CDD|228617	KOG0670, KOG0670, KOG0670, U4/U6-associated splicing factor PRP4 [RNA processing and modification].
Unigene1111960	249	0	0	0	0	0	0	18	35.75	21.63	39.65	10	23.19	7.5673	6.17532	1.58227	3.90281	9.50811e-05	0.00170983	Ups	--	--	--	--	--	--	--	--	--	--	--	--	--
Unigene1112137	290	1	0.84	1	0.98	2	2.02	8	7.97	15.61	14.11	8	8.91	5.53638	2.71833	0.958437	2.83621	0.00456523	0.0345542	Ups	--	--	--	--	--	--	--	--	--	--	--	--	--
Unigene1112324	4064	780	11.18	1817	25.23	1344	19.83	598	8.78	911	11.72	300	4.43	892.55	-1.22219	0.290108	-4.21287	2.52148e-05	0.000567123	Down	XP_027221232.1	uncharacterized protein LOC113813450 [Penaeus vannamei]	sp|Q9TUG2|SKI_HORSE	Q9TUG2	Ski oncogene OS=Equus caballus OX=9796 GN=SKI PE=2 SV=1	GO:0032926:negative regulation of activin receptor signaling pathway;GO:0030514:negative regulation of BMP signaling pathway;GO:0045596:negative regulation of cell differentiation;GO:0008285:negative regulation of cell proliferation;GO:0045668:negative regulation of osteoblast differentiation;GO:0000122:negative regulation of transcription from RNA polymerase II promoter;GO:0030512:negative regul…	GO:0005634:nucleus;	GO:0019901:protein kinase binding;GO:0046332:SMAD binding;GO:0003714:transcription corepressor activity;GO:0031625:ubiquitin protein ligase binding;GO:0008270:zinc ion binding;	--	--	--	--	--
Unigene1112798	1175	4.72	0.27	3.15	0.18	5.89	0.36	0	0	0	0	0	0	2.3941	-4.72501	1.73876	-2.71746	0.00657849	0.0447879	Down	--	--	--	--	--	--	--	--	--	--	--	--	--
Unigene1112897	1807	917.65	31.98	2994.86	101.68	1705.12	61.46	5121.55	183.6	7531.18	236.86	1652.83	59.73	2933.49	1.22046	0.356587	3.4226	0.000620253	0.00771215	Ups	ROT78515.1	Protein unzipped [Penaeus vannamei]	--	--	--	--	--	--	--	--	--	--	--
Unigene1113042	504	61.24	12.28	63	12.89	48	10.36	118.61	25.37	154.91	29.32	128.72	28.43	93.7227	1.14048	0.364479	3.12906	0.00175368	0.0171604	Ups	--	--	--	--	--	--	--	--	--	--	--	--	--
Unigene1113375	369	0	0	0	0	0	0	12.18	5.33	11	4.3	16	7.44	6.57097	5.96054	1.6043	3.71536	0.000202912	0.00316886	Ups	--	--	--	--	--	--	--	--	--	--	--	--	--
Unigene1114163	1472	0	0	0	0	0	0	14.8	0.67	14.33	0.57	7.31	0.34	5.49081	5.76866	1.62136	3.55791	0.000373819	0.00517452	Ups	XP_027228927.1	YY1-associated factor 2-like isoform X2 [Penaeus vannamei]	--	--	--	--	--	--	--	--	--	--	--
Unigene111418	807	37.99	3.62	99	9.34	106	10.59	0	0	0	0	0	0	38.0189	-8.24589	1.426	-5.78253	7.35844e-09	4.86516e-07	Down	--	--	--	--	--	--	--	--	--	--	--	--	--
Unigene111490	464	6.93	1.63	2.75	0.66	8.12	2.07	13	3.28	33	7.38	26	6.81	14.6685	1.86247	0.64763	2.87583	0.0040297	0.031617	Ups	--	--	--	--	--	--	--	--	--	--	--	--	--
Unigene1115479	1293	3	0.16	4	0.2	2	0.11	11	0.59	26	1.22	13	0.7	9.13775	2.27427	0.753835	3.01693	0.00255348	0.0226744	Ups	--	--	--	--	--	--	--	--	--	--	--	--	--
Unigene1115560	479	7.84	1.73	7.78	1.76	4.53	1.08	1.29	0.3	0	0	1	0.24	3.96321	-3.10288	1.16292	-2.66818	0.00762637	0.0497271	Down	--	--	--	--	--	--	--	--	--	--	--	--	--
Unigene1115595	441	5	1.3	13	3.51	1.72	0.49	42.55	11.97	50.75	12.67	47.11	13.81	25.9988	2.74742	0.571591	4.80662	1.53501e-06	5.25589e-05	Ups	--	--	--	--	--	--	--	--	--	--	--	--	--
Unigene1115598	886	0	0	0	0	0	0	12.42	1.08	12.98	0.99	2.91	0.26	4.06326	5.38529	1.663	3.23829	0.00120247	0.0128646	Ups	--	--	--	--	--	--	--	--	--	--	--	--	--
Unigene1115965	304	21.89	15.47	13.94	11.27	15.53	13	2	1.65	4.86	3.63	2	1.83	10.4402	-2.60915	0.750707	-3.4756	0.000509719	0.00660292	Down	--	--	--	--	--	--	--	--	--	--	--	--	--
Unigene1116070	472	0	0	0	0	0	0	12	2.92	16	3.45	5.37	1.36	4.85579	5.61766	1.63724	3.43118	0.00060097	0.00752306	Ups	--	--	--	--	--	--	--	--	--	--	--	--	--
Unigene1116496	896	57.03	4.71	45.8	3.73	34.52	2.98	133.1	11.42	101.68	7.67	142.38	12.39	86.8827	1.38266	0.42606	3.24522	0.0011736	0.0126499	Ups	--	--	--	--	--	--	--	--	--	--	--	--	--
Unigene1116552	338	0	0	0	0	0	0	3	1.71	2	1.02	9	5.54	2.60961	4.7158	1.74202	2.70709	0.00678758	0.0457378	Ups	--	--	--	--	--	--	--	--	--	--	--	--	--
Unigene1116634	1424	0	0	1	0.04	1	0.05	18	0.85	14	0.58	12	0.58	7.29829	4.07072	1.06216	3.83248	0.00012686	0.00215992	Ups	--	--	--	--	--	--	--	--	--	--	--	--	--
Unigene1117030	841	14.46	1.3	17.22	1.53	14.44	1.36	32.58	3.05	35.56	2.93	57.53	5.47	29.2496	1.49893	0.516848	2.90014	0.00372993	0.029965	Ups	--	--	--	--	--	--	--	--	--	--	--	--	--
Unigene1118408	309	2	1.34	3	2.28	1	0.79	15	11.66	26	18.25	4	3.43	7.33535	2.56754	0.872422	2.94301	0.00325041	0.0270835	Ups	--	--	--	--	--	--	--	--	--	--	--	--	--
Unigene1118620	395	78	25.93	51	17.93	44.01	16.23	10	3.65	11	3.57	16	6.15	36.8146	-2.27783	0.522785	-4.3571	1.31797e-05	0.000327918	Down	--	--	--	--	--	--	--	--	--	--	--	--	--
Unigene1118951	3745	80	1.25	104.21	1.58	89.2	1.44	256.7	4.11	325.13	4.56	159	2.56	158.031	1.31735	0.300913	4.37783	1.19869e-05	0.000302002	Ups	--	--	--	--	--	--	--	--	--	--	--	--	--
Unigene1119015	864	0	0	8.79	0.75	7.46	0.68	39.35	3.55	72.54	5.75	15.95	1.46	20.632	2.82396	0.644252	4.38332	1.16885e-05	0.000295465	Ups	XP_027210446.1	LOW QUALITY PROTEIN: uncharacterized protein LOC113803830 [Penaeus vannamei]	--	--	--	--	--	--	--	--	--	--	--
Unigene1119054	2259	195.9	5.31	524.99	13.82	812.05	22.71	163.11	4.54	472.45	11.52	100.51	2.82	341.97	-1.17215	0.418731	-2.7993	0.00512141	0.0375123	Down	XP_018013380.1	PREDICTED: solute carrier family 43 member 3-like, partial [Hyalella azteca]	--	--	--	--	--	--	--	--	--	--	--
Unigene1119130	610	101.54	14.69	93.24	13.54	84.19	12.93	30.77	4.69	37.65	5.06	25.77	4.02	62.5339	-1.6579	0.391135	-4.23868	2.24834e-05	0.000513295	Down	--	--	--	--	--	--	--	--	--	--	--	--	--
Unigene1119131	624	0	0	0	0	1.04	0.15	10.9	1.6	7.45	0.96	7.95	1.19	4.38123	4.04674	1.29823	3.11713	0.00182623	0.0177076	Ups	--	--	--	--	--	--	--	--	--	--	--	--	--
Unigene1119216	205	10	46.38	5	29.34	17	97.43	48.07	270.44	48.55	259.89	43.62	307.67	28.0541	2.0462	0.519294	3.94036	8.1361e-05	0.00150866	Ups	--	--	--	--	--	--	--	--	--	--	--	--	--
Unigene1119223	202	27	137.32	27	173.76	36	225.06	73.8	451.93	77.98	455.62	74.81	577.93	51.7562	1.27999	0.401468	3.18828	0.00143122	0.0147198	Ups	--	--	--	--	--	--	--	--	--	--	--	--	--
Unigene1119257	286	0	0	0	0	0	0	6	6.33	25	23.97	3	3.55	4.62419	5.53164	1.65223	3.34799	0.000813987	0.00953348	Ups	XP_015778000.1	PREDICTED: ADP-ribosylation factor 1-like [Acropora digitifera]	sp|Q75A26|ARF_ASHGO	Q75A26	ADP-ribosylation factor OS=Ashbya gossypii (strain ATCC 10895 / CBS 109.51 / FGSC 9923 / NRRL Y-1056) OX=284811 GN=ARF1 PE=3 SV=3	GO:0006893:Golgi to plasma membrane transport;GO:0006886:intracellular protein transport;GO:0016192:vesicle-mediated transport;	GO:0005737:cytoplasm;GO:0005794:Golgi apparatus;GO:0005886:plasma membrane;	GO:0005525:GTP binding;	K07940	ADP-ribosylation factor 5	ko04144 Endocytosis;	gnl|CDD|228021	KOG0070, KOG0070, KOG0070, GTP-binding ADP-ribosylation factor Arf1 [Intracellular trafficking, secretion, and vesicular transport].
Unigene1119260	1066	8	0.53	8.65	0.56	4	0.27	213.74	14.55	449.31	26.88	160.69	11.08	125.527	5.06069	0.463617	10.9157	9.70098e-28	8.36731e-25	Ups	XP_027230799.1	ADP-ribosylation factor-like [Penaeus vannamei]	sp|P51824|ARF1_SOLTU	P51824	ADP-ribosylation factor 1 OS=Solanum tuberosum OX=4113 PE=2 SV=2	GO:0015031:protein transport;GO:0016192:vesicle-mediated transport;	GO:0005794:Golgi apparatus;	GO:0005525:GTP binding;	K07940	ADP-ribosylation factor 5	ko04144 Endocytosis;	gnl|CDD|228021	KOG0070, KOG0070, KOG0070, GTP-binding ADP-ribosylation factor Arf1 [Intracellular trafficking, secretion, and vesicular transport].
Unigene1119335	398	308.66	100.8	296.17	102.1	362.04	130.99	0	0	0	0	0	0	162.344	-10.0716	1.32197	-7.61861	2.56431e-14	4.8257e-12	Down	--	--	--	--	--	--	--	--	--	--	--	--	--
Unigene1119419	1246	30	1.62	59	3.13	50	2.81	112	6.26	172	8.44	74	4.18	76.1702	1.26273	0.351521	3.5922	0.000327899	0.00465141	Ups	ROT81732.1	putative nucleoside diphosphate-linked moiety X motif 8, mitochondrial-like [Penaeus vannamei]	sp|Q9CR24|NUDT8_MOUSE	Q9CR24	Nucleoside diphosphate-linked moiety X motif 8 OS=Mus musculus OX=10090 GN=Nudt8 PE=1 SV=1	-	GO:0005739:mitochondrion;	GO:0016787:hydrolase activity;GO:0046872:metal ion binding;	--	--	--	gnl|CDD|231007	KOG3069, KOG3069, KOG3069, Peroxisomal NUDIX hydrolase [Replication, recombination and repair].
Unigene1119576	618	12.87	1.82	44.84	6.37	43.22	6.5	110.94	16.55	194.65	25.61	62.21	9.5	69.6228	1.75908	0.414077	4.2482	2.1549e-05	0.000496142	Ups	RXG60838.1	Optic atrophy 3 protein-like [Armadillidium vulgare]	sp|Q9VCG3|OPA32_DROME	Q9VCG3	Putative OPA3-like protein CG13603 OS=Drosophila melanogaster OX=7227 GN=CG13601 PE=2 SV=1	--	--	--	--	--	--	gnl|CDD|231273	KOG3335, KOG3335, KOG3335, Predicted coiled-coil protein [General function prediction only].
Unigene1119782	652	9	1.17	20.86	2.72	15.75	2.17	0	0	0	0	0	0	7.29939	-6.18828	1.58292	-3.90941	9.25228e-05	0.00167206	Down	--	--	--	--	--	--	--	--	--	--	--	--	--
Unigene1119804	846	11	0.98	14.83	1.31	10	0.93	0	0	1	0.08	0	0	6.10535	-4.62321	1.24762	-3.70562	0.000210878	0.00326971	Down	--	--	--	--	--	--	--	--	--	--	--	--	--
Unigene1119823	5338	132.3	1.42	262.12	2.73	183.12	2.03	43.8	0.48	55.72	0.54	33.34	0.37	113.407	-2.15977	0.332332	-6.49885	8.09368e-11	8.20302e-09	Down	XP_027218632.1	structural maintenance of chromosomes protein 4-like [Penaeus vannamei]	sp|P50532|SMC4_XENLA	P50532	Structural maintenance of chromosomes protein 4 OS=Xenopus laevis OX=8355 GN=smc4 PE=1 SV=1	GO:0051301:cell division;GO:0007076:mitotic chromosome condensation;	GO:0005694:chromosome;GO:0005829:cytosol;GO:0005634:nucleus;	GO:0005524:ATP binding;GO:0046982:protein heterodimerization activity;	--	--	--	gnl|CDD|228942	KOG0996, KOG0996, KOG0996, Structural maintenance of chromosome protein 4 (chromosome condensation complex Condensin, subunit C) [Chromatin structure and dynamics, Cell cycle control, cell division, chromosome partitioning].
Unigene1119843	631	10.94	1.5	46.59	6.4	67.75	9.84	4.75	0.68	3.07	0.39	0	0	20.3045	-3.85811	0.738851	-5.22177	1.77223e-07	8.01006e-06	Down	XP_027231066.1	UPF0687 protein C20orf27 homolog [Penaeus vannamei]	--	--	--	--	--	--	--	--	--	--	--
Unigene1119900	367	4.46	1.78	9	3.86	5.97	2.68	22.76	10.11	38	15.08	9	4.25	13.1163	1.69462	0.634705	2.66994	0.00758648	0.0495349	Ups	--	--	--	--	--	--	--	--	--	--	--	--	--
Unigene1119971	1314	9	0.46	4	0.2	5	0.26	0	0	0	0	0	0	3.24581	-5.10176	1.69633	-3.00753	0.0026338	0.0231969	Down	--	--	--	--	--	--	--	--	--	--	--	--	--
Unigene11200	239	15	29.37	24	58.38	49.64	122.3	854.28	2085.94	1524.34	3453.74	286.71	828.92	392.455	4.68273	0.422172	11.092	1.3716e-28	1.29058e-25	Ups	--	--	sp|Q8IIG7|YPF05_PLAF7	Q8IIG7	Uncharacterized protein PF11_0207 OS=Plasmodium falciparum (isolate 3D7) OX=36329 GN=PF11_0207 PE=1 SV=2	-	GO:0005737:cytoplasm;GO:0016020:membrane;	-	--	--	--	--	--
Unigene11201	261	0	0	0	0	1	1.6	47.59	75.36	83.38	121.17	17.41	31.75	21.2731	6.26778	1.13459	5.5243	3.3081e-08	1.83726e-06	Ups	XP_025916687.1	LOW QUALITY PROTEIN: cingulin-like protein 1 [Apteryx rowi]	--	--	--	--	--	--	--	--	--	--	--
Unigene1120116	334	0	0	0	0	0	0	3.32	1.97	12.67	6.73	12	7.69	4.59768	5.49114	1.6544	3.3191	0.000903072	0.0103574	Ups	--	--	--	--	--	--	--	--	--	--	--	--	--
Unigene1120331	383	0	0	0	0	0	0	5.15	2.04	11.34	4	3.13	1.31	2.75026	4.88519	1.71781	2.84385	0.00445725	0.0340265	Ups	XP_024289691.1	keratin, type I cytoskeletal 13-like [Oncorhynchus tshawytscha]	--	--	--	--	--	--	--	--	--	gnl|CDD|228209	KOG0260, KOG0260, KOG0260, RNA polymerase II, large subunit [Transcription].
Unigene1120385	384	0	0	0	0	0	0	4	1.57	3	1.05	8	3.32	2.6732	4.77905	1.73169	2.75976	0.00578435	0.0408615	Ups	--	--	--	--	--	--	--	--	--	--	--	--	--
Unigene1120600	1206	26.56	1.5	30.8	1.7	24.66	1.44	78.45	4.57	76.31	3.9	42.65	2.51	44.2695	1.12607	0.402861	2.79518	0.00518709	0.0378373	Ups	--	--	--	--	--	--	--	--	--	--	--	--	--
Unigene1120605	620	2.1	0.3	1.2	0.17	13.48	2.02	0	0	0	0	0	0	2.50978	-4.74117	1.74613	-2.71525	0.00662266	0.0449699	Down	XP_027232302.1	carcinine transporter-like [Penaeus vannamei]	--	--	--	--	--	--	--	--	--	--	--
Unigene112063	305	0	0	0	0	0	0	5.85	4.78	5.93	4.38	3.95	3.56	2.49969	4.75114	1.73181	2.74346	0.00607954	0.0423012	Ups	--	--	--	--	--	--	--	--	--	--	--	--	--
Unigene1120819	2623	9.9	0.23	5.68	0.13	12.15	0.29	0	0	2.48	0.05	0	0	5.03412	-3.62116	1.14621	-3.15925	0.00158177	0.0158543	Down	XP_027219743.1	protein Spindly-like [Penaeus vannamei]	sp|Q6NRW2|SPDLB_XENLA	Q6NRW2	Protein Spindly-B OS=Xenopus laevis OX=8355 GN=spdl1-b PE=2 SV=1	GO:0051301:cell division;GO:0000132:establishment of mitotic spindle orientation;GO:0007080:mitotic metaphase plate congression;GO:0007094:mitotic spindle assembly checkpoint;GO:0034501:protein localization to kinetochore;	GO:0000940:condensed chromosome outer kinetochore;GO:0005634:nucleus;GO:0000922:spindle pole;	GO:0043515:kinetochore binding;	--	--	--	gnl|CDD|228111	KOG0161, KOG0161, KOG0161, Myosin class II heavy chain [Cytoskeleton].
Unigene1120831	227	2.16	5.55	0	0	0	0	15.53	49.7	12.56	37.59	14.89	57.45	7.64426	4.00736	1.05437	3.8007	0.000144287	0.00240344	Ups	--	--	--	--	--	--	--	--	--	--	--	--	--
Unigene1120837	517	3.07	0.59	4.32	0.84	6.66	1.37	120.74	24.61	105.9	19.09	149.03	31.32	65.296	4.6899	0.549141	8.54043	1.33719e-17	4.19403e-15	Ups	--	--	--	--	--	--	--	--	--	--	--	--	--
Unigene1120850	293	26.21	21.15	22.77	21.32	33.72	32.6	169.24	161.69	187.78	162.7	213.49	227.55	107.914	2.73479	0.393868	6.94341	3.82743e-12	5.03193e-10	Ups	--	--	--	--	--	--	--	--	--	--	--	--	--
Unigene1120963	2329	86.57	2.27	187.26	4.77	92.77	2.51	31.21	0.84	25.91	0.61	22.73	0.62	71.8889	-2.19951	0.400059	-5.49796	3.84209e-08	2.09398e-06	Down	--	--	--	--	--	--	--	--	--	--	--	--	--
Unigene1121028	623	52.91	7.4	71.72	10.06	22.55	3.35	7.03	1.03	11.49	1.49	6.02	0.91	28.7213	-2.69583	0.56198	-4.79702	1.61045e-06	5.47162e-05	Down	--	--	--	--	--	--	--	--	--	--	--	--	--
Unigene1121234	2207	40.96	1.14	124.11	3.35	149.39	4.29	421.42	12.03	753.51	18.87	98.87	2.84	226.486	1.84345	0.453816	4.06211	4.86305e-05	0.00098291	Ups	XP_027230924.1	G-protein coupled receptor Mth2-like [Penaeus vannamei]	--	--	--	--	--	--	--	--	--	gnl|CDD|232123	KOG4193, KOG4193, KOG4193, G protein-coupled receptors [Signal transduction mechanisms].
Unigene1121595	2954	0	0	0	0	0	0	12.69	0.26	20.84	0.41	34.51	0.72	10.9913	6.69497	1.53944	4.34897	1.36781e-05	0.00033862	Ups	XP_018026010.1	PREDICTED: E3 ubiquitin-protein ligase CBL-B-like isoform X1 [Hyalella azteca]	sp|Q6DFR2|CBLB_XENTR	Q6DFR2	E3 ubiquitin-protein ligase CBL-B OS=Xenopus tropicalis OX=8364 GN=cblb PE=2 SV=1	GO:0007166:cell surface receptor signaling pathway;GO:0007175:negative regulation of epidermal growth factor-activated receptor activity;GO:2000583:regulation of platelet-derived growth factor receptor-alpha signaling pathway;GO:0007165:signal transduction;	GO:0005737:cytoplasm;GO:0045121:membrane raft;GO:0005886:plasma membrane;	GO:0005509:calcium ion binding;GO:0001784:phosphotyrosine binding;GO:0030971:receptor tyrosine kinase binding;GO:0017124:SH3 domain binding;GO:0061630:ubiquitin protein ligase activity;	K04707	E3 ubiquitin-protein ligase CBL	ko04012 ErbB signaling pathway;ko04120 Ubiquitin mediated proteolysis;ko04144 Endocytosis;ko04910 Insulin signaling pathway;ko05100 Bacterial invasion of epithelial cells;ko05200 Pathways in cancer;ko05205 Proteoglycans in cancer;ko05220 Chronic myeloid leukemia;	gnl|CDD|229724	KOG1785, KOG1785, KOG1785, Tyrosine kinase negative regulator CBL [Defense mechanisms].
Unigene1121708	2174	5.71	0.16	2.7	0.07	5.55	0.16	0	0	0	0	0	0	2.60881	-4.83151	1.72647	-2.79849	0.00513425	0.0375596	Down	XP_027232060.1	caspase-1-like isoform X2 [Penaeus vannamei]	sp|P43527|CASP1_RAT	P43527	Caspase-1 OS=Rattus norvegicus OX=10116 GN=Casp1 PE=2 SV=1	GO:0006919:activation of cysteine-type endopeptidase activity involved in apoptotic process;GO:0006915:apoptotic process;GO:0097194:execution phase of apoptosis;GO:0030324:lung development;GO:0007613:memory;GO:0001774:microglial cell activation;GO:0007494:midgut development;GO:0007520:myoblast fusion;GO:0043065:positive regulation of apoptotic process;GO:0046010:positive regulation of circadian s…	GO:0097169:AIM2 inflammasome complex;GO:0005737:cytoplasm;GO:0072557:IPAF inflammasome complex;GO:0043005:neuron projection;GO:0072558:NLRP1 inflammasome complex;GO:0072559:NLRP3 inflammasome complex;GO:0005634:nucleus;GO:0032991:macromolecular complex;	GO:0097153:cysteine-type endopeptidase activity involved in apoptotic process;GO:0097199:cysteine-type endopeptidase activity involved in apoptotic signaling pathway;GO:0097110:scaffold protein binding;	--	--	--	gnl|CDD|231509	KOG3573, KOG3573, KOG3573, Caspase, apoptotic cysteine protease [Cell cycle control, cell division, chromosome partitioning].
Unigene1122040	380	19	6.94	16	6.23	32.43	13.23	10.71	4.32	1	0.36	3.05	1.3	13.5576	-2.13489	0.708818	-3.0119	0.00259614	0.0229683	Down	--	--	--	--	--	--	--	--	--	--	--	--	--
Unigene1122118	3020	32.34	0.64	15.07	0.29	25.61	0.52	111.32	2.25	85.37	1.51	41.82	0.85	49.1461	1.50323	0.464832	3.23391	0.00122108	0.0130233	Ups	XP_027231935.1	uncharacterized protein LOC113823478 isoform X4 [Penaeus vannamei]	sp|Q6VMQ6|MCAF1_HUMAN	Q6VMQ6	Activating transcription factor 7-interacting protein 1 OS=Homo sapiens OX=9606 GN=ATF7IP PE=1 SV=3	GO:0006306:DNA methylation;GO:0000122:negative regulation of transcription from RNA polymerase II promoter;GO:0045892:negative regulation of transcription, DNA-templated;GO:0090309:positive regulation of methylation-dependent chromatin silencing;GO:0045893:positive regulation of transcription, DNA-templated;GO:0050821:protein stabilization;GO:0031647:regulation of protein stability;GO:0045898:reg…	GO:0005829:cytosol;GO:0016604:nuclear body;GO:0005654:nucleoplasm;GO:0005634:nucleus;GO:0005667:transcription factor complex;	GO:0016887:ATPase activity;GO:0003714:transcription corepressor activity;	--	--	--	--	--
Unigene1122120	510	0	0	0	0	0	0	2	0.42	17	3.15	2	0.43	2.81891	4.87977	1.72562	2.82783	0.0046864	0.0352018	Ups	--	--	--	--	--	--	--	--	--	--	--	--	--
Unigene1122151	522	13.24	2.49	13.98	2.67	3	0.61	0	0	2.28	0.4	0	0	5.47202	-3.72404	1.16135	-3.20666	0.00134287	0.0140189	Down	--	--	--	--	--	--	--	--	--	--	--	--	--
Unigene1122242	711	12.19	1.39	22.14	2.52	18	2.17	1.34	0.16	0	0	0	0	8.53614	-5.07211	1.19691	-4.23766	2.25861e-05	0.000514994	Down	APO14259.1	juvenile hormone esterase-like carboxylesterase 1 [Eriocheir sinensis]	sp|P30122|CEL_BOVIN	P30122	Bile salt-activated lipase (Fragment) OS=Bos taurus OX=9913 GN=CEL PE=1 SV=2	GO:0016042:lipid catabolic process;GO:0050804:regulation of synaptic transmission;GO:0007158:neuron cell-cell adhesion;GO:0097104:postsynaptic membrane assembly;GO:0097105:presynaptic membrane assembly;GO:0048488:synaptic vesicle endocytosis;	GO:0009986:cell surface;GO:0005737:cytoplasm;GO:0005576:extracellular region;GO:0005887:integral component of plasma membrane;GO:0098793:presynapse;GO:0045202:synapse;	GO:0042043:neurexin family protein binding;GO:0038023:signaling receptor activity;GO:0004771:sterol esterase activity;GO:0004806:triglyceride lipase activity;	--	--	--	gnl|CDD|232318	KOG4389, KOG4389, KOG4389, Acetylcholinesterase/Butyrylcholinesterase [Signal transduction mechanisms].
Unigene1122296	608	19.16	2.79	11.02	1.61	4.1	0.63	0	0	0	0	0	0	6.23758	-5.90999	1.61689	-3.65516	0.000257023	0.00383072	Down	--	--	--	--	--	--	--	--	--	--	--	--	--
Unigene1122428	421	0	0	0	0	0	0	26.05	8.14	24.54	6.82	28	9.16	12.9684	6.8254	1.52723	4.46914	7.85349e-06	0.000210883	Ups	--	--	--	--	--	--	--	--	--	--	--	--	--
Unigene1122498	239	9	17.62	3	7.3	4	9.86	0	0	0	0	0	0	2.95473	-4.96248	1.71357	-2.89599	0.00377967	0.0302387	Down	--	--	--	--	--	--	--	--	--	--	--	--	--
Unigene1122502	246	21	35.63	8	16.74	5	10.64	0	0	0	0	0	0	6.39021	-5.93111	1.61575	-3.6708	0.000241788	0.00364614	Down	--	--	--	--	--	--	--	--	--	--	--	--	--
Unigene1122509	3682	13.74	0.22	4.7	0.07	14.31	0.23	0	0	0	0	0	0	5.80329	-5.84857	1.61926	-3.61188	0.000303985	0.00437875	Down	XP_027219412.1	E3 ubiquitin-protein ligase SMURF2-like isoform X2 [Penaeus vannamei]	sp|Q9V853|SMUF1_DROME	Q9V853	E3 ubiquitin-protein ligase Smurf1 OS=Drosophila melanogaster OX=7227 GN=Smurf PE=1 SV=3	GO:0008101:decapentaplegic signaling pathway;GO:0001700:embryonic development via the syncytial blastoderm;GO:0048619:embryonic hindgut morphogenesis;GO:0007293:germarium-derived egg chamber formation;GO:0030514:negative regulation of BMP signaling pathway;GO:0035331:negative regulation of hippo signaling;GO:0045879:negative regulation of smoothened signaling pathway;GO:0048260:positive regulatio…	GO:0005829:cytosol;GO:0000151:ubiquitin ligase complex;	GO:0061630:ubiquitin protein ligase activity;GO:0004842:ubiquitin-protein transferase activity;	K04678	E3 ubiquitin ligase SMURF1/2	ko04120 Ubiquitin mediated proteolysis;ko04144 Endocytosis;ko04340 Hedgehog signaling pathway;ko04341 Hedgehog signaling pathway - fly;ko04350 TGF-beta signaling pathway;	gnl|CDD|228886	KOG0940, KOG0940, KOG0940, Ubiquitin protein ligase RSP5/NEDD4 [Posttranslational modification, protein turnover, chaperones].
Unigene1122541	279	0	0	4	4.61	2	2.37	26	30.47	24.72	26.4	22	29.13	12.5636	3.46903	0.777594	4.46123	8.1491e-06	0.000217036	Ups	--	--	--	--	--	--	--	--	--	--	--	--	--
Unigene1122689	1553	29.69	1.23	52	2.11	37.34	1.61	9	0.39	14	0.53	2	0.09	22.8576	-2.34572	0.544496	-4.30805	1.64698e-05	0.000395747	Down	--	--	--	--	--	--	--	--	--	--	--	--	--
Unigene1122714	510	0	0	0	0	0	0	9.76	2.04	10.35	1.91	4	0.86	3.6013	5.2339	1.67745	3.12014	0.00180763	0.0175646	Ups	--	--	--	--	--	--	--	--	--	--	--	--	--
Unigene1123164	434	0	0	0	0	0	0	7.73	2.25	6.25	1.62	1.61	0.49	2.38093	4.68617	1.74178	2.69044	0.00713573	0.0473662	Ups	XP_027214668.1	cleavage stimulation factor subunit 2-like isoform X2 [Penaeus vannamei]	--	--	--	--	--	--	--	--	--	--	--
Unigene1123213	300	3	2.22	2.03	1.72	7.05	6.21	97.33	84.69	127.93	100.74	64.87	62.61	46.266	4.4093	0.54845	8.03956	9.0163e-16	2.13416e-13	Ups	--	--	--	--	--	--	--	--	--	--	--	--	--
Unigene1123216	203	17.28	85.2	38.12	237.85	32	194.27	3.31	19.7	13.29	75.39	9.68	72.53	17.9902	-1.72208	0.5827	-2.95534	0.00312324	0.0262991	Down	--	--	--	--	--	--	--	--	--	--	--	--	--
Unigene1123218	205	12.09	56.09	28.68	168.31	31.41	180.04	9.5	53.43	7.9	42.26	5.31	37.48	14.883	-1.63921	0.590286	-2.77698	0.00548672	0.0394095	Down	--	--	--	--	--	--	--	--	--	--	--	--	--
Unigene1123231	260	2.99	3.93	31.53	50.17	32.01	52.11	532.21	858.14	716.62	1060.74	458.2	851.39	276.234	4.64122	0.402578	11.5287	9.4509e-31	1.08688e-27	Ups	--	--	--	--	--	--	--	--	--	--	--	--	--
Unigene1123232	316	0	0	0	0	0	0	51.35	36.79	29.95	19.34	25.17	19.76	16.7588	7.15048	1.50237	4.75948	1.94095e-06	6.4016e-05	Ups	--	--	--	--	--	--	--	--	--	--	--	--	--
Unigene1123325	233	1	2.23	1	2.79	0	0	10.74	29.92	8.66	22.47	6.18	20.59	4.41109	3.25837	1.13688	2.86606	0.00415611	0.0323281	Ups	--	--	--	--	--	--	--	--	--	--	--	--	--
Unigene1123331	280	2	1.92	1.3	1.48	0	0	20.81	24.01	8.34	8.76	4	5.21	5.60359	3.036	1.05083	2.88915	0.00386285	0.0307142	Ups	--	--	--	--	--	--	--	--	--	--	--	--	--
Unigene1123332	337	1.42	0.72	8.33	4.65	0	0	25.95	14.92	43.7	22.56	13.09	8.13	13.4779	2.98858	0.759311	3.93591	8.28806e-05	0.00153135	Ups	--	--	--	--	--	--	--	--	--	--	--	--	--
Unigene1123340	875	8.7	0.74	40	3.37	12.22	1.09	0	0	6.16	0.48	5.16	0.46	11.1972	-2.34337	0.785464	-2.98343	0.00285041	0.0245873	Down	--	--	--	--	--	--	--	--	--	--	--	--	--
Unigene1123344	1184	16.64	0.96	17.47	0.99	18.38	1.1	2.85	0.17	5.55	0.29	0	0	9.94254	-2.62157	0.763261	-3.4347	0.00059321	0.00745132	Down	--	--	--	--	--	--	--	--	--	--	--	--	--
Unigene1123347	1031	0	0	0	0	0	0	6.06	0.43	11.83	0.74	2.03	0.15	2.81384	4.91208	1.71628	2.86206	0.00420902	0.0326437	Ups	--	--	--	--	--	--	--	--	--	--	--	--	--
Unigene1123450	2950	57.62	1.16	98.13	1.92	76.48	1.59	51.79	1.07	50.13	0.91	13.71	0.29	54.7385	-1.11518	0.411873	-2.70758	0.00677758	0.0457016	Down	XP_026468011.1	formin-like protein CG32138 [Ctenocephalides felis]	sp|Q9VUC6|FRL_DROME	Q9VUC6	Formin-like protein OS=Drosophila melanogaster OX=7227 GN=Frl PE=1 SV=3	GO:0030036:actin cytoskeleton organization;GO:0048675:axon extension;GO:0016319:mushroom body development;GO:0016318:ommatidial rotation;	-	GO:0003779:actin binding;GO:0051020:GTPase binding;GO:0017048:Rho GTPase binding;	--	--	--	gnl|CDD|229862	KOG1923, KOG1923, KOG1923, Rac1 GTPase effector FRL [Signal transduction mechanisms, Cytoskeleton].
Unigene1123511	3827	526.54	8.04	1368.9	20.27	1431.16	22.51	2512.74	39.32	4971.13	68.19	1078.26	16.97	1743.55	1.22125	0.347924	3.51011	0.000447917	0.00596174	Ups	XP_027221227.1	prosaposin-like [Penaeus vannamei]	sp|P26779|SAP_BOVIN	P26779	Prosaposin OS=Bos taurus OX=9913 GN=PSAP PE=1 SV=3	GO:0007193:adenylate cyclase-inhibiting G-protein coupled receptor signaling pathway;GO:0060742:epithelial cell differentiation involved in prostate gland development;GO:0007041:lysosomal transport;GO:0060736:prostate gland growth;GO:0019216:regulation of lipid metabolic process;GO:0006665:sphingolipid metabolic process;	GO:0005576:extracellular region;GO:0005615:extracellular space;GO:0005770:late endosome;GO:0005764:lysosome;	-	--	--	--	gnl|CDD|229282	KOG1340, KOG1340, KOG1340, Prosaposin [Lipid transport and metabolism, Carbohydrate transport and metabolism].
Unigene1123526	4307	1.11	0.01	0	0	0	0	31.57	0.44	12.67	0.15	28.5	0.4	12.6222	5.46901	1.17544	4.65272	3.27586e-06	0.000100395	Ups	XP_027232673.1	ankyrin repeat and zinc finger domain-containing protein 1-like [Penaeus vannamei]	sp|Q58CQ5|ANKZ1_BOVIN	Q58CQ5	Ankyrin repeat and zinc finger domain-containing protein 1 OS=Bos taurus OX=9913 GN=ANKZF1 PE=2 SV=2	GO:0070301:cellular response to hydrogen peroxide;GO:0072671:mitochondria-associated ubiquitin-dependent protein catabolic process;GO:0071630:nucleus-associated proteasomal ubiquitin-dependent protein catabolic process;GO:0030433:ER-associated ubiquitin-dependent protein catabolic process;	GO:0036266:Cdc48p-Npl4p-Vms1p AAA ATPase complex;GO:0005737:cytoplasm;	GO:0046872:metal ion binding;GO:0003676:nucleic acid binding;	--	--	--	gnl|CDD|230444	KOG2505, KOG2505, KOG2505, Ankyrin repeat protein [General function prediction only].
Unigene1123695	358	28	11.94	41	18.94	39.8	19.22	5	2.39	6	2.56	1	0.51	19.5086	-3.21702	0.615678	-5.22516	1.74001e-07	7.88949e-06	Down	--	--	--	--	--	--	--	--	--	--	--	--	--
Unigene1123719	467	0	0	1	0.24	0	0	10.1	2.51	12	2.65	5	1.29	4.20102	4.02339	1.30199	3.09019	0.00200029	0.0189173	Ups	--	--	--	--	--	--	--	--	--	--	--	--	--
Unigene1123721	384	1	0.36	0	0	0	0	23	9.03	32	11.2	16	6.64	11.0448	5.33621	1.16543	4.57873	4.67811e-06	0.000135906	Ups	--	--	--	--	--	--	--	--	--	--	--	--	--
Unigene1123941	460	0	0	2	0.49	5	1.3	17.11	4.4	12.41	2.83	9.93	2.65	7.21468	2.36466	0.855856	2.76291	0.00572878	0.0406201	Ups	--	--	--	--	--	--	--	--	--	--	--	--	--
Unigene1124405	1903	15.41	0.51	9.5	0.3	18.56	0.63	0	0	0	0	0	0	7.47336	-6.19327	1.58373	-3.91055	9.20876e-05	0.00166631	Down	XP_027222372.1	protein obstructor-E-like isoform X1 [Penaeus vannamei]	--	--	--	--	--	--	--	--	--	--	--
Unigene1124420	580	0	0	0	0	0	0	9.26	1.54	15.98	2.34	22.9	3.9	8.21121	6.22324	1.58257	3.93236	8.41146e-05	0.00154963	Ups	--	--	--	--	--	--	--	--	--	--	--	--	--
Unigene1124443	360	9	3.78	5	2.27	1	0.47	0	0	0	0	0	0	2.79134	-4.85837	1.7294	-2.80928	0.0049652	0.036658	Down	--	--	--	--	--	--	--	--	--	--	--	--	--
Unigene1124457	333	0	0	1	0.58	0	0	4	2.39	13	6.98	8	5.18	4.04481	3.94515	1.31958	2.98969	0.00279257	0.024226	Ups	--	--	--	--	--	--	--	--	--	--	--	--	--
Unigene1124649	766	6	0.62	8	0.81	1	0.11	27	2.89	24	2.26	45	4.9	19.1719	2.62661	0.670278	3.91869	8.90318e-05	0.00162055	Ups	--	--	--	--	--	--	--	--	--	--	--	--	--
Unigene1124699	1350	0	0	2	0.1	0	0	36.43	1.84	22.37	0.99	3.46	0.18	9.11239	4.38166	1.0954	4.00004	6.33314e-05	0.0012217	Ups	--	--	--	--	--	--	--	--	--	--	--	--	--
Unigene1126212	332	64.07	33.95	38.74	22.75	24.28	14.85	0	0	0	0	0	0	22.8568	-7.55918	1.47836	-5.11324	3.16684e-07	1.33242e-05	Down	--	--	--	--	--	--	--	--	--	--	--	--	--
Unigene1126245	454	78.39	19.23	60.11	15.23	63.77	17.01	11	2.91	19.07	4.47	10.3	2.83	40.9396	-2.45687	0.464669	-5.28737	1.24091e-07	5.86472e-06	Down	--	--	--	--	--	--	--	--	--	--	--	--	--
Unigene112655	392	9.07	3.07	10.11	3.62	5.11	1.92	2	0.74	1	0.33	0	0	4.52544	-2.89379	1.07477	-2.69247	0.0070924	0.0471886	Down	--	--	--	--	--	--	--	--	--	--	--	--	--
Unigene1127680	292	5.98	4.89	8.59	8.16	15.76	15.46	0	0	0	0	0	0	4.95167	-5.69031	1.63201	-3.48669	0.000489046	0.00638891	Down	--	--	--	--	--	--	--	--	--	--	--	--	--
Unigene1127824	472	38	8.63	31	7.23	19.2	4.72	0	0	1	0.22	1.53	0.39	15.9396	-4.70425	0.899423	-5.2303	1.69235e-07	7.70719e-06	Down	--	--	--	--	--	--	--	--	--	--	--	--	--
Unigene1127956	3799	156.95	2.42	262.66	3.92	245.26	3.89	96.48	1.52	199.73	2.76	59.25	0.94	159.302	-1.04018	0.335547	-3.09996	0.00193548	0.0184587	Down	XP_027208932.1	DNA-directed RNA polymerase I subunit RPA2-like [Penaeus vannamei]	sp|P70700|RPA2_MOUSE	P70700	DNA-directed RNA polymerase I subunit RPA2 OS=Mus musculus OX=10090 GN=Polr1b PE=1 SV=2	GO:0007566:embryo implantation;GO:0017126:nucleologenesis;GO:0009303:rRNA transcription;GO:0006360:transcription from RNA polymerase I promoter;	GO:0005829:cytosol;GO:0005730:nucleolus;GO:0005654:nucleoplasm;GO:0005634:nucleus;GO:0005736:DNA-directed RNA polymerase I complex;	GO:0003677:DNA binding;GO:0003899:DNA-directed RNA polymerase activity;GO:0046872:metal ion binding;GO:0032549:ribonucleoside binding;	K03002	DNA-directed RNA polymerase I subunit RPA2	ko00230 Purine metabolism;ko00240 Pyrimidine metabolism;ko01100 Metabolic pathways;ko03020 RNA polymerase;	gnl|CDD|228165	KOG0216, KOG0216, KOG0216, RNA polymerase I, second largest subunit [Transcription].
Unigene1128299	233	11	24.55	6	16.73	11.79	33.16	42.88	119.48	47.98	124.51	47.88	159.39	27.6274	2.16376	0.517964	4.17744	2.9481e-05	0.000645606	Ups	--	--	--	--	--	--	--	--	--	--	--	--	--
Unigene1128301	206	21.35	96.08	20	113.9	11.89	66.21	0	0	0	0	0	0	9.13754	-6.44029	1.56196	-4.12322	3.73614e-05	0.000786683	Down	--	--	--	--	--	--	--	--	--	--	--	--	--
Unigene1128304	320	77	45.81	70	46.74	79	54.79	314.03	215.11	297.47	183.51	260.57	195.03	177.921	1.86239	0.328314	5.6726	1.4065e-08	8.66529e-07	Ups	--	--	--	--	--	--	--	--	--	--	--	--	--
Unigene1128336	210	2	8	0	0	0	0	38	186.4	30	139.4	32	194.9	16.6892	5.18073	0.971325	5.33367	9.62477e-08	4.70775e-06	Ups	--	--	--	--	--	--	--	--	--	--	--	--	--
Unigene1128354	1068	14.3	0.94	6.68	0.43	4.6	0.31	32.34	2.2	47.04	2.81	22.53	1.55	20.2745	1.74175	0.570187	3.0547	0.00225287	0.0206718	Ups	--	--	--	--	--	--	--	--	--	--	--	--	--
Unigene1128397	598	11.59	1.73	13.82	2.08	8	1.27	0	0	1	0.14	0	0	5.87988	-4.56118	1.25738	-3.62753	0.000286141	0.00417935	Down	--	--	--	--	--	--	--	--	--	--	--	--	--
Unigene1128585	1323	0	0	0	0	0	0	6.95	0.36	11.7	0.53	9.49	0.5	4.44901	5.48864	1.6498	3.32686	0.000878318	0.0101357	Ups	ROT85914.1	hypothetical protein C7M84_003954 [Penaeus vannamei]	--	--	--	--	--	--	--	--	--	gnl|CDD|232391	KOG4462, KOG4462, KOG4462, WASP-interacting protein VRP1/WIP, contains WH2 domain [Cytoskeleton].
Unigene1128798	1098	3.83	0.24	6.76	0.42	7.99	0.53	0	0	0	0	1.25	0.08	3.25728	-3.59054	1.3343	-2.69096	0.00712475	0.0473098	Down	XP_023695147.1	putative nuclease HARBI1 [Paramormyrops kingsleyae]	--	--	--	--	--	--	--	--	--	--	--
Unigene1128880	657	1729.55	222.66	1530	196.9	1803.95	245.62	441.1	59.61	438.06	52.19	507.83	70.1	1086.34	-1.89729	0.31361	-6.04986	1.44976e-09	1.12438e-07	Down	--	--	--	--	--	--	--	--	--	--	--	--	--
Unigene1128940	1012	10.96	0.77	24.17	1.67	12.39	0.91	0	0	8.38	0.54	0	0	8.542	-2.62466	0.873504	-3.00475	0.00265799	0.0233486	Down	--	--	--	--	--	--	--	--	--	--	--	--	--
Unigene1129048	1692	5.44	0.2	19.19	0.7	11.64	0.45	0	0	0	0	0	0	5.56018	-5.84086	1.61783	-3.61031	0.00030583	0.00440031	Down	ROT79227.1	Low-density lipoprotein receptor-related protein 2 [Penaeus vannamei]	sp|Q04833|LRP_CAEEL	Q04833	Low-density lipoprotein receptor-related protein OS=Caenorhabditis elegans OX=6239 GN=lrp-1 PE=1 SV=1	GO:0042395:ecdysis, collagen and cuticulin-based cuticle;GO:0006897:endocytosis;GO:0002119:nematode larval development;GO:0040017:positive regulation of locomotion;GO:0040018:positive regulation of multicellular organism growth;GO:0030334:regulation of cell migration;GO:0015918:sterol transport;	GO:0016324:apical plasma membrane;GO:0005905:coated pit;GO:0030139:endocytic vesicle;GO:0016021:integral component of membrane;	GO:0005509:calcium ion binding;GO:0015248:sterol transporter activity;	--	--	--	gnl|CDD|229157	KOG1215, KOG1215, KOG1215, Low-density lipoprotein receptors containing Ca2+-binding EGF-like domains [Signal transduction mechanisms].
Unigene1129160	312	35.99	23.27	28.85	21.13	39	29.63	12	9	10	6.77	10	8.25	22.8389	-1.75418	0.520242	-3.37185	0.000746663	0.00891089	Down	--	--	--	--	--	--	--	--	--	--	--	--	--
Unigene1129178	814	8.3	0.78	4	0.37	4	0.39	39.12	3.84	28.54	2.46	49.53	4.94	22.984	2.78675	0.617272	4.51463	6.34276e-06	0.000176397	Ups	--	--	--	--	--	--	--	--	--	--	--	--	--
Unigene1129181	514	2.9	0.56	1	0.2	1	0.21	8	1.65	13	2.37	11.53	2.45	6.29508	2.47616	0.90902	2.72399	0.00644988	0.0441707	Ups	--	--	--	--	--	--	--	--	--	--	--	--	--
Unigene1131242	485	12.33	2.66	11.91	2.63	6.32	1.47	0	0	0	0	0	0	5.17477	-5.71942	1.62986	-3.50915	0.000449536	0.00597839	Down	--	--	--	--	--	--	--	--	--	--	--	--	--
Unigene1133096	284	8	7.26	11.11	11.84	3.54	3.89	0	0	0	0	0	0	3.87574	-5.35433	1.66799	-3.21005	0.00132713	0.0138992	Down	--	--	--	--	--	--	--	--	--	--	--	--	--
Unigene1133300	510	1	0.2	1.99	0.4	0	0	18.94	3.96	34.95	6.47	9	1.94	9.6051	3.96205	0.944314	4.19569	2.72037e-05	0.000603418	Ups	--	--	--	--	--	--	--	--	--	--	--	--	--
Unigene1133325	345	58.34	27.6	107.72	55.77	95.96	51.83	16	8.54	33.73	16.14	13.22	7.59	51.4733	-2.12827	0.4072	-5.22659	1.72665e-07	7.84141e-06	Down	--	--	--	--	--	--	--	--	--	--	--	--	--
Unigene1133430	418	10	2.92	14	4.28	20.08	6.45	5	1.59	4.15	1.17	1	0.33	8.58264	-2.14989	0.756196	-2.84303	0.00446873	0.0340797	Down	--	--	--	--	--	--	--	--	--	--	--	--	--
Unigene1133565	823	38.71	3.59	72.9	6.69	87.48	8.5	120	11.59	179.79	15.27	117	11.48	96.9185	1.02374	0.340875	3.00327	0.00267093	0.023426	Ups	--	--	--	--	--	--	--	--	--	--	--	--	--
Unigene1133707	920	0	0	0	0	0	0	15.62	1.29	21.02	1.53	14.69	1.23	8.19855	6.26627	1.57379	3.98165	6.84391e-05	0.00130528	Ups	XP_027213080.1	iron-sulfur cluster assembly 1 homolog, mitochondrial-like [Penaeus vannamei]	sp|Q8T3X9|ISCA1_DROME	Q8T3X9	Iron-sulfur cluster assembly 1 homolog, mitochondrial OS=Drosophila melanogaster OX=7227 GN=MagR PE=1 SV=1	GO:0097428:protein maturation by iron-sulfur cluster transfer;GO:0071000:response to magnetism;	GO:0005739:mitochondrion;	GO:0051536:iron-sulfur cluster binding;GO:0046872:metal ion binding;GO:0005198:structural molecule activity;	--	--	--	gnl|CDD|229064	KOG1120, KOG1120, KOG1120, Fe-S cluster biosynthesis protein ISA1 (contains a HesB-like domain) [Inorganic ion transport and metabolism].
Unigene1133766	678	9	1.1	9.61	1.18	5	0.65	1	0.13	0	0	1	0.13	4.46185	-3.28964	1.14189	-2.88086	0.00396591	0.0312738	Down	--	--	--	--	--	--	--	--	--	--	--	--	--
Unigene113392	354	8	3.52	14.01	6.69	19.79	9.88	1.1	0.54	0	0	0	0	6.83978	-4.7574	1.22712	-3.87687	0.000105809	0.00186655	Down	--	--	--	--	--	--	--	--	--	--	--	--	--
Unigene113401	354	0	0	0.99	0.47	0	0	15.28	7.54	25.93	11.45	10.65	5.63	7.95562	4.92564	1.2109	4.06776	4.74674e-05	0.000962819	Ups	--	--	--	--	--	--	--	--	--	--	--	--	--
Unigene1134033	933	0	0	5.43	0.42	7.82	0.64	13.61	1.1	25.51	1.82	14.44	1.19	10.1994	1.97	0.732666	2.6888	0.00717087	0.0475523	Ups	--	--	--	--	--	--	--	--	--	--	--	--	--
Unigene1134105	1830	20.11	0.69	20.78	0.7	13.94	0.5	0	0	0	0	0	0	9.36301	-6.47926	1.55756	-4.15988	3.18411e-05	0.000687763	Down	--	--	--	--	--	--	--	--	--	--	--	--	--
Unigene1134249	2028	480.43	15.09	839.7	23.14	173.84	5.5	983.5	30.06	2717.58	80.83	1475.38	46.59	1030.39	1.91879	0.358993	5.34493	9.04542e-08	4.45051e-06	Ups	AXC43906.1	glutathione S-transferase 1-like protein, partial [Procambarus clarkii]	sp|P42860|GSTT1_LUCCU	P42860	Glutathione S-transferase 1-1 OS=Lucilia cuprina OX=7375 GN=GST1 PE=1 SV=2	-	-	GO:0004364:glutathione transferase activity;	--	--	--	gnl|CDD|228813	KOG0867, KOG0867, KOG0867, Glutathione S-transferase [Posttranslational modification, protein turnover, chaperones].
Unigene1134445	260	2.79	3.67	7.67	12.21	2.48	4.03	36.46	58.79	22.82	33.77	10.95	20.35	12.7241	2.275	0.693597	3.28001	0.00103803	0.0114953	Ups	--	--	--	--	--	--	--	--	--	--	--	--	--
Unigene1134460	292	1.21	0.98	0	0	0	0	23.43	22.69	29.54	25.96	6.94	7.51	8.89246	5.02305	1.19695	4.19655	2.71012e-05	0.000602059	Ups	--	--	--	--	--	--	--	--	--	--	--	--	--
Unigene1134484	1071	1	0.07	0	0	0	0	11	0.74	4	0.24	8	0.55	4.07795	3.83296	1.31036	2.92512	0.00344325	0.0282357	Ups	--	--	--	--	--	--	--	--	--	--	--	--	--
Unigene1134488	458	65.52	15.79	114.86	28.55	149.48	39.13	8.2	2.13	20.73	4.77	15.64	4.21	59.9048	-2.86425	0.437459	-6.54747	5.8519e-11	6.14627e-09	Down	--	--	--	--	--	--	--	--	--	--	--	--	--
Unigene1134504	333	134.95	70.86	112.42	65.34	96.42	58.36	13.98	8.36	20.09	10.79	32.77	21.22	70.784	-2.35415	0.470268	-5.00598	5.55794e-07	2.17006e-05	Down	--	--	--	--	--	--	--	--	--	--	--	--	--
Unigene1134514	495	496.37	102.95	518.68	109.91	575.51	128.64	1070.24	237.08	1073.17	210.41	1231.72	281.99	822.073	1.0569	0.30404	3.4762	0.000508581	0.00659418	Ups	--	--	--	--	--	--	--	--	--	--	--	--	--
Unigene1134561	279	7.25	7.06	13	14.97	9	10.67	41.32	48.43	34.77	37.13	52.41	69.41	26.2588	2.13903	0.532882	4.01409	5.96766e-05	0.00116362	Ups	--	--	--	--	--	--	--	--	--	--	--	--	--
Unigene1134566	325	5.02	2.84	13.41	8.47	18.31	12.03	49.09	31.86	52.67	30.75	33	23.32	26.5797	1.84384	0.492037	3.74736	0.000178703	0.00285036	Ups	--	--	--	--	--	--	--	--	--	--	--	--	--
Unigene1134637	849	14.77	1.31	8.53	0.75	29.87	2.78	136.43	12.61	161.25	13.11	125.4	11.77	75.9778	2.87239	0.430536	6.67167	2.52915e-11	2.83696e-09	Ups	--	--	--	--	--	--	--	--	--	--	--	--	--
Unigene1134646	443	3.19	0.82	19.02	5.08	15	4.22	33.22	9.25	24.7	6.11	51.17	14.84	24.4854	1.66586	0.588392	2.8312	0.00463735	0.034918	Ups	--	--	--	--	--	--	--	--	--	--	--	--	--
Unigene1134697	381	2	0.73	2	0.77	2	0.81	26	10.42	22	7.86	6	2.55	8.9511	2.87999	0.82743	3.48065	0.000500206	0.00650485	Ups	--	--	--	--	--	--	--	--	--	--	--	--	--
Unigene1134768	4117	6.96	0.1	0	0	10.96	0.16	0.1	0	0	0	0	0	3.14316	-4.97943	1.72292	-2.89011	0.00385111	0.0306401	Down	XP_027228895.1	uncharacterized protein LOC113820744 isoform X3 [Penaeus vannamei]	sp|O94880|PHF14_HUMAN	O94880	PHD finger protein 14 OS=Homo sapiens OX=9606 GN=PHF14 PE=1 SV=2	GO:0048286:lung alveolus development;GO:2000791:negative regulation of mesenchymal cell proliferation involved in lung development;GO:2000584:negative regulation of platelet-derived growth factor receptor-alpha signaling pathway;GO:0000122:negative regulation of transcription from RNA polymerase II promoter;	GO:0005634:nucleus;	GO:0046872:metal ion binding;	--	--	--	gnl|CDD|228903	KOG0957, KOG0957, KOG0957, PHD finger protein [General function prediction only].
Unigene1134815	1355	27	1.32	30	1.43	24	1.22	3.17	0.16	6	0.27	3	0.15	15.4653	-2.79972	0.642087	-4.36035	1.29855e-05	0.000323936	Down	--	--	--	--	--	--	--	--	--	--	--	--	--
Unigene1134844	789	4	0.39	6	0.58	4	0.41	0	0	0	0	0	0	2.30707	-4.69303	1.74179	-2.69437	0.00705226	0.0470018	Down	--	--	--	--	--	--	--	--	--	--	--	--	--
Unigene1134928	1661	15.85	0.61	41.44	1.55	29	1.15	1.67	0.07	3.86	0.13	5	0.2	15.4359	-2.87316	0.659348	-4.35759	1.31504e-05	0.000327261	Down	XP_027230225.1	checkpoint protein HUS1-like [Penaeus vannamei]	sp|Q8BQY8|HUS1_MOUSE	Q8BQY8	Checkpoint protein HUS1 OS=Mus musculus OX=10090 GN=Hus1 PE=2 SV=1	GO:0006974:cellular response to DNA damage stimulus;GO:0071479:cellular response to ionizing radiation;GO:0000077:DNA damage checkpoint;GO:0000724:double-strand break repair via homologous recombination;GO:0009792:embryo development ending in birth or egg hatching;GO:0031573:intra-S DNA damage checkpoint;GO:0044778:meiotic DNA integrity checkpoint;GO:0007093:mitotic cell cycle checkpoint;GO:00333…	GO:0030896:checkpoint clamp complex;GO:0005737:cytoplasm;GO:0005730:nucleolus;GO:0005634:nucleus;GO:0035861:site of double-strand break;	-	--	--	--	gnl|CDD|231930	KOG3999, KOG3999, KOG3999, Checkpoint 9-1-1 complex, HUS1 component [Energy production and conversion, Replication, recombination and repair].
Unigene1134931	2929	51	1.04	105	2.07	86	1.8	39	0.81	38	0.7	10	0.21	51.4158	-1.56408	0.423904	-3.6897	0.00022452	0.00343301	Down	XP_027234733.1	S-phase kinase-associated protein 2-like isoform X1 [Penaeus vannamei]	sp|Q9Z0Z3|SKP2_MOUSE	Q9Z0Z3	S-phase kinase-associated protein 2 OS=Mus musculus OX=10090 GN=Skp2 PE=1 SV=1	GO:0071460:cellular response to cell-matrix adhesion;GO:0051607:defense response to virus;GO:0000082:G1/S transition of mitotic cell cycle;GO:0000086:G2/M transition of mitotic cell cycle;GO:0045087:innate immune response;GO:0033148:positive regulation of intracellular estrogen receptor signaling pathway;GO:1902916:positive regulation of protein polyubiquitination;GO:0048661:positive regulation o…	GO:0005829:cytosol;GO:0005730:nucleolus;GO:0005634:nucleus;GO:0019005:SCF ubiquitin ligase complex;	GO:0042802:identical protein binding;	--	--	--	gnl|CDD|230059	KOG2120, KOG2120, KOG2120, SCF ubiquitin ligase, Skp2 component [Posttranslational modification, protein turnover, chaperones].
Unigene113509	576	65.91	10.47	52	8.33	23	3.89	0	0	2.97	0.44	4.98	0.86	26.4106	-4.10122	0.721542	-5.68396	1.31609e-08	8.17462e-07	Down	--	--	--	--	--	--	--	--	--	--	--	--	--
Unigene1135777	1057	19	1.26	33	2.16	15	1.04	1	0.07	3	0.18	2	0.14	11.946	-3.41316	0.782009	-4.3646	1.27353e-05	0.00031846	Down	XP_027211404.1	meiotic nuclear division protein 1 homolog [Penaeus vannamei]	sp|Q8K396|MND1_MOUSE	Q8K396	Meiotic nuclear division protein 1 homolog OS=Mus musculus OX=10090 GN=Mnd1 PE=1 SV=1	GO:0007131:reciprocal meiotic recombination;	GO:0005634:nucleus;	GO:0003690:double-stranded DNA binding;	--	--	--	gnl|CDD|231371	KOG3433, KOG3433, KOG3433, Protein involved in meiotic recombination/predicted coiled-coil protein [Cell cycle control, cell division, chromosome partitioning, General function prediction only].
Unigene1135901	736	18.8	2.04	9.18	0.99	23.5	2.69	4	0.45	7	0.7	4	0.46	11.2536	-1.87146	0.693621	-2.6981	0.00697367	0.0466878	Down	--	--	--	--	--	--	--	--	--	--	--	--	--
Unigene1135919	2147	0	0	2	0.06	4	0.12	252	7.42	312	8.06	107	3.17	100.324	6.49792	0.650256	9.99286	1.63782e-23	1.04759e-20	Ups	XP_027210834.1	uncharacterized protein LOC113804202 [Penaeus vannamei]	sp|Q96B70|LENG9_HUMAN	Q96B70	Leukocyte receptor cluster member 9 OS=Homo sapiens OX=9606 GN=LENG9 PE=2 SV=2	-	-	GO:0046872:metal ion binding;	--	--	--	--	--
Unigene1136011	299	135.08	101.24	205.26	177.09	182.59	162.95	4.02	3.54	0	0	3	2.94	86.6208	-6.10668	0.606474	-10.0692	7.56176e-24	5.0054e-21	Down	--	--	--	--	--	--	--	--	--	--	--	--	--
Unigene1136210	1092	5.16	0.33	0	0	0	0	7.73	0.51	26	1.51	10.38	0.69	7.60833	2.65159	0.941398	2.81665	0.0048527	0.0360871	Ups	--	--	--	--	--	--	--	--	--	--	--	--	--
Unigene113627	368	0	0	0	0	0	0	3.62	1.6	8	3.15	4	1.88	2.44074	4.72094	1.73592	2.71956	0.00653692	0.0446005	Ups	--	--	--	--	--	--	--	--	--	--	--	--	--
Unigene1136444	218	0	0	0	0	3	12.1	12	47.81	22	82.48	4.01	19.57	5.82907	3.238	1.05124	3.08017	0.00206882	0.0193717	Ups	--	--	--	--	--	--	--	--	--	--	--	--	--
Unigene1136445	405	14	4.39	26	8.58	37	12.82	0	0	1	0.31	0	0	12.337	-5.60965	1.16986	-4.79513	1.62565e-06	5.51671e-05	Down	--	--	--	--	--	--	--	--	--	--	--	--	--
Unigene1136522	3886	5	0.08	14	0.2	16	0.25	0	0	0	0	0	0	5.44678	-5.81663	1.61967	-3.59124	0.000329102	0.0046655	Down	ROT72104.1	hypothetical protein C7M84_009519 [Penaeus vannamei]	--	--	--	--	--	--	--	--	--	--	--
Unigene1136599	1419	18	0.83	10	0.45	13	0.62	1	0.05	0	0	0	0	7.3753	-4.82681	1.22759	-3.93195	8.42603e-05	0.00155156	Down	--	--	--	--	--	--	--	--	--	--	--	--	--
Unigene1137642	835	0	0	2.06	0.19	0	0	32.66	3.09	56.05	4.66	24.86	2.39	17.4959	5.33892	0.972721	5.48865	4.05027e-08	2.18651e-06	Ups	ROT66417.1	hypothetical protein C7M84_015552 [Penaeus vannamei]	sp|Q9J5I3|V018_FOWPN	Q9J5I3	Putative ankyrin repeat protein FPV018 OS=Fowlpox virus (strain NVSL) OX=928301 GN=FPV018 PE=4 SV=1	--	--	--	--	--	--	gnl|CDD|228457	KOG0509, KOG0509, KOG0509, Ankyrin repeat and DHHC-type Zn-finger domain containing proteins [General function prediction only].
Unigene1137673	573	6	0.96	7.42	1.2	24.7	4.22	0	0	1	0.15	0	0	6.13266	-4.62115	1.27003	-3.63861	0.000274115	0.00404051	Down	--	--	--	--	--	--	--	--	--	--	--	--	--
Unigene1137781	738	58.49	6.33	99	10.65	56.25	6.41	225.44	25.49	314.99	31.37	107.69	12.4	130.767	1.45397	0.350491	4.14837	3.34856e-05	0.000717027	Ups	XP_027209476.1	uncharacterized protein LOC113802978 [Penaeus vannamei]	--	--	--	--	--	--	--	--	--	gnl|CDD|229159	KOG1217, KOG1217, KOG1217, Fibrillins and related proteins containing Ca2+-binding EGF-like domains [Signal transduction mechanisms].
Unigene1137817	318	0	0	2	1.37	0	0	25.99	18.2	24.33	15.35	11	8.43	9.52849	4.4723	1.03567	4.31829	1.57245e-05	0.000380505	Ups	--	--	--	--	--	--	--	--	--	--	--	--	--
Unigene1137819	319	0	0	0	0	0	0	6	4.16	19.69	12.28	4.84	3.67	4.43301	5.49266	1.65231	3.32423	0.00088664	0.0102142	Ups	--	--	--	--	--	--	--	--	--	--	--	--	--
Unigene1137905	2074	3	0.09	5.31	0.15	2.54	0.08	15.57	0.48	51.58	1.39	3.64	0.11	11.4817	2.36108	0.773702	3.05166	0.00227578	0.0208334	Ups	XP_027211817.1	LOW QUALITY PROTEIN: sodium bicarbonate cotransporter 3-like [Penaeus vannamei]	--	--	--	--	--	--	--	--	--	--	--
Unigene1138112	1810	7.73	0.27	5.21	0.18	2.69	0.1	0	0	0	0	0	0	2.87484	-4.94195	1.71471	-2.8821	0.00395039	0.0311967	Down	XP_027231240.1	cytochrome c oxidase assembly protein COX18, mitochondrial-like isoform X1 [Penaeus vannamei]	sp|Q8VC74|COX18_MOUSE	Q8VC74	Cytochrome c oxidase assembly protein COX18, mitochondrial OS=Mus musculus OX=10090 GN=Cox18 PE=1 SV=5	GO:0033617:mitochondrial respiratory chain complex IV assembly;GO:0051205:protein insertion into membrane;GO:0032979:protein insertion into mitochondrial membrane from inner side;GO:0051204:protein insertion into mitochondrial membrane;GO:0008535:respiratory chain complex IV assembly;	GO:0031305:integral component of mitochondrial inner membrane;GO:0005739:mitochondrion;	GO:0032977:membrane insertase activity;	--	--	--	gnl|CDD|229181	KOG1239, KOG1239, KOG1239, Inner membrane protein translocase involved in respiratory chain assembly [Posttranslational modification, protein turnover, chaperones, Intracellular trafficking, secretion, and vesicular transport].
Unigene1138120	1856	2.12	0.07	14.95	0.49	20.05	0.7	0	0	0	0	0	0	5.54104	-5.81103	1.62593	-3.57397	0.000351615	0.00491678	Down	XP_027231240.1	cytochrome c oxidase assembly protein COX18, mitochondrial-like isoform X1 [Penaeus vannamei]	sp|Q8VC74|COX18_MOUSE	Q8VC74	Cytochrome c oxidase assembly protein COX18, mitochondrial OS=Mus musculus OX=10090 GN=Cox18 PE=1 SV=5	GO:0033617:mitochondrial respiratory chain complex IV assembly;GO:0051205:protein insertion into membrane;GO:0032979:protein insertion into mitochondrial membrane from inner side;GO:0051204:protein insertion into mitochondrial membrane;GO:0008535:respiratory chain complex IV assembly;	GO:0031305:integral component of mitochondrial inner membrane;GO:0005739:mitochondrion;	GO:0032977:membrane insertase activity;	--	--	--	gnl|CDD|229181	KOG1239, KOG1239, KOG1239, Inner membrane protein translocase involved in respiratory chain assembly [Posttranslational modification, protein turnover, chaperones, Intracellular trafficking, secretion, and vesicular transport].
Unigene1138223	3955	83	1.22	201.19	2.88	115.26	1.75	63.7	0.96	48	0.64	27	0.41	84.8809	-1.55541	0.383043	-4.06066	4.89352e-05	0.000987772	Down	XP_027217641.1	LOW QUALITY PROTEIN: condensin complex subunit 2-like [Penaeus vannamei]	sp|O13067|CND2_XENLA	O13067	Condensin complex subunit 2 OS=Xenopus laevis OX=8355 GN=ncaph PE=1 SV=1	GO:0051301:cell division;GO:0007076:mitotic chromosome condensation;	GO:0000796:condensin complex;GO:0005829:cytosol;GO:0005634:nucleus;	-	--	--	--	gnl|CDD|230267	KOG2328, KOG2328, KOG2328, Chromosome condensation complex Condensin, subunit H [Chromatin structure and dynamics, Cell cycle control, cell division, chromosome partitioning].
Unigene1138236	446	2	0.51	12.75	3.36	13.37	3.71	40.76	11.19	55.64	13.55	70.06	20.02	32.1767	2.61325	0.550157	4.75	2.03412e-06	6.65492e-05	Ups	--	--	--	--	--	--	--	--	--	--	--	--	--
Unigene1138282	512	3.01	0.59	12.11	2.4	3.03	0.63	28.38	5.89	33.41	6.14	17.3	3.7	14.7221	2.00889	0.628847	3.19457	0.0014004	0.0144669	Ups	--	--	--	--	--	--	--	--	--	--	--	--	--
Unigene1138296	618	8.9	1.26	20.59	2.93	16.86	2.53	66.19	9.87	75.9	9.99	76.43	11.67	42.953	2.19848	0.443758	4.95423	7.26182e-07	2.72685e-05	Ups	--	--	--	--	--	--	--	--	--	--	--	--	--
Unigene1138657	296	6	4.66	11	9.88	10	9.28	0	0	2	1.66	0	0	4.58689	-3.50854	1.15101	-3.04822	0.00230202	0.021006	Down	--	--	--	--	--	--	--	--	--	--	--	--	--
Unigene1138732	4456	0	0	0	0	0	0	22.87	0.3	24.75	0.29	5.69	0.08	7.85111	6.21418	1.58165	3.92891	8.53314e-05	0.00156723	Ups	XP_027228798.1	ubiquitin carboxyl-terminal hydrolase calypso-like isoform X1 [Penaeus vannamei]	sp|Q17N72|CALYP_AEDAE	Q17N72	Ubiquitin carboxyl-terminal hydrolase calypso OS=Aedes aegypti OX=7159 GN=calypso PE=3 SV=1	GO:0006342:chromatin silencing;GO:0035522:monoubiquitinated histone H2A deubiquitination;GO:0006511:ubiquitin-dependent protein catabolic process;	GO:0000790:nuclear chromatin;GO:0035517:PR-DUB complex;	GO:0003682:chromatin binding;GO:0004843:ubiquitin-specific protease activity;GO:0036459:ubiquitinyl hydrolase activity;	--	--	--	gnl|CDD|230717	KOG2778, KOG2778, KOG2778, Ubiquitin C-terminal hydrolase [Posttranslational modification, protein turnover, chaperones].
Unigene1138740	772	59.27	6.01	122.39	12.31	146.92	15.66	54.88	5.81	80.77	7.53	27.09	2.92	75.9698	-1.09099	0.377808	-2.88769	0.00388081	0.0308075	Down	--	--	--	--	--	--	--	--	--	--	--	--	--
Unigene1138743	692	61.26	7.29	168.91	20.04	181.33	22.76	23.6	2.94	43.16	4.74	30.19	3.84	79.3784	-2.0593	0.400674	-5.13959	2.75338e-07	1.18027e-05	Down	--	--	--	--	--	--	--	--	--	--	--	--	--
Unigene1138749	847	13	1.16	26.4	2.33	18.22	1.7	58.75	5.45	137.5	11.22	12.92	1.22	37.8829	1.62644	0.546462	2.97631	0.00291737	0.0250095	Ups	--	--	--	--	--	--	--	--	--	--	--	--	--
Unigene1139546	931	23.71	1.86	51.59	3.99	40.68	3.33	20.8	1.69	12.13	0.87	2.11	0.17	23.7491	-1.80076	0.560662	-3.21185	0.00131885	0.0138236	Down	--	--	--	--	--	--	--	--	--	--	--	--	--
Unigene1139554	1394	2.91	0.14	15.16	0.7	17.83	0.87	0	0	0	0	0	0	5.45754	-5.80665	1.62366	-3.57626	0.00034854	0.00488669	Down	XP_027225185.1	protein ECT2-like isoform X1 [Penaeus vannamei]	sp|Q9H8V3|ECT2_HUMAN	Q9H8V3	Protein ECT2 OS=Homo sapiens OX=9606 GN=ECT2 PE=1 SV=4	GO:0090630:activation of GTPase activity;GO:0032147:activation of protein kinase activity;GO:0070830:bicellular tight junction assembly;GO:0000902:cell morphogenesis;GO:0071277:cellular response to calcium ion;GO:0070301:cellular response to hydrogen peroxide;GO:0071479:cellular response to ionizing radiation;GO:0007186:G-protein coupled receptor signaling pathway;GO:0035556:intracellular signal …	GO:0005923:bicellular tight junction;GO:0005911:cell-cell junction;GO:0097149:centralspindlin complex;GO:0032154:cleavage furrow;GO:0005737:cytoplasm;GO:0005829:cytosol;GO:0030496:midbody;GO:0072686:mitotic spindle;GO:0005634:nucleus;	GO:0005096:GTPase activator activity;GO:0042803:protein homodimerization activity;GO:0005089:Rho guanyl-nucleotide exchange factor activity;	--	--	--	gnl|CDD|231461	KOG3524, KOG3524, KOG3524, Predicted guanine nucleotide exchange factor (PEBBLE) [Signal transduction mechanisms].
Unigene1139575	1044	91.88	6.2	99.47	6.6	123.03	8.66	19.63	1.37	11.18	0.69	15.37	1.09	59.7269	-2.78139	0.428214	-6.49531	8.28612e-11	8.3709e-09	Down	--	--	--	--	--	--	--	--	--	--	--	--	--
Unigene1139599	1170	0	0	0	0	0	0	8.01	0.48	5.67	0.3	1.55	0.09	2.38093	4.68617	1.74178	2.69044	0.00713573	0.0473662	Ups	AMV91696.1	glutathione peroxidase, partial [Portunus trituberculatus]	sp|P04041|GPX1_RAT	P04041	Glutathione peroxidase 1 OS=Rattus norvegicus OX=10116 GN=Gpx1 PE=1 SV=4	GO:0007568:aging;GO:0071333:cellular response to glucose stimulus;GO:0006749:glutathione metabolic process;GO:0042744:hydrogen peroxide catabolic process;GO:0032355:response to estradiol;GO:0051593:response to folic acid;GO:0009749:response to glucose;GO:0009725:response to hormone;GO:0042542:response to hydrogen peroxide;GO:0035094:response to nicotine;GO:0014070:response to organic cyclic compo…	GO:0005829:cytosol;GO:0005739:mitochondrion;GO:0005634:nucleus;	GO:0004602:glutathione peroxidase activity;GO:0004601:peroxidase activity;	K00432	glutathione peroxidase	ko00480 Glutathione metabolism;ko00590 Arachidonic acid metabolism;ko04918 Thyroid hormone synthesis;	gnl|CDD|229592	KOG1651, KOG1651, KOG1651, Glutathione peroxidase [Posttranslational modification, protein turnover, chaperones].
Unigene1139947	4028	128.07	1.85	214.16	3	180.13	2.68	97.13	1.44	130.81	1.7	48.95	0.73	125.977	-1.02235	0.320512	-3.18974	0.00142402	0.0146657	Down	ACY66409.1	zinc finger CCHC domain containing 9, partial [Scylla paramamosain]	sp|Q8N567|ZCHC9_HUMAN	Q8N567	Zinc finger CCHC domain-containing protein 9 OS=Homo sapiens OX=9606 GN=ZCCHC9 PE=1 SV=2	GO:0010923:negative regulation of phosphatase activity;	GO:0005730:nucleolus;	GO:0003723:RNA binding;GO:0008270:zinc ion binding;	--	--	--	gnl|CDD|232329	KOG4400, KOG4400, KOG4400, E3 ubiquitin ligase interacting with arginine methyltransferase [Posttranslational modification, protein turnover, chaperones].
Unigene1140035	353	0	0	0	0	0	0	3.21	1.6	10.13	4.51	11.01	5.87	4.01696	5.31839	1.67186	3.18112	0.00146709	0.0149792	Ups	--	--	--	--	--	--	--	--	--	--	--	--	--
Unigene1140460	985	5.36	0.39	57.89	4.15	38.54	2.93	2.83	0.21	8.75	0.58	0	0	16.6867	-3.04289	0.769261	-3.9556	7.63418e-05	0.00143215	Down	--	--	sp|Q9NH48|KARG_ERISI	Q9NH48	Arginine kinase OS=Eriocheir sinensis OX=95602 PE=2 SV=1	-	-	GO:0004054:arginine kinase activity;GO:0005524:ATP binding;	--	--	--	--	--
Unigene1140647	1351	3.27	0.16	1.75	0.08	2	0.1	26.43	1.34	26.83	1.19	31.91	1.63	15.2879	3.44887	0.72602	4.75038	2.03032e-06	6.64631e-05	Ups	XP_025423397.1	bifunctional methylenetetrahydrofolate dehydrogenase/cyclohydrolase, mitochondrial [Sipha flava]	sp|Q0P5C2|MTDC_BOVIN	Q0P5C2	Bifunctional methylenetetrahydrofolate dehydrogenase/cyclohydrolase, mitochondrial OS=Bos taurus OX=9913 GN=MTHFD2 PE=2 SV=1	GO:0035999:tetrahydrofolate interconversion;GO:0046653:tetrahydrofolate metabolic process;	GO:0005739:mitochondrion;	GO:0000287:magnesium ion binding;GO:0004477:methenyltetrahydrofolate cyclohydrolase activity;GO:0004487:methylenetetrahydrofolate dehydrogenase (NAD+) activity;GO:0004488:methylenetetrahydrofolate dehydrogenase (NADP+) activity;GO:0042301:phosphate ion binding;	--	--	--	gnl|CDD|228040	KOG0089, KOG0089, KOG0089, Methylenetetrahydrofolate dehydrogenase/methylenetetrahydrofolate cyclohydrolase [Coenzyme transport and metabolism].
Unigene1140648	1473	6.62	0.29	12.48	0.54	18.92	0.87	0	0	0	0	0	0	6.0396	-5.94431	1.60677	-3.69953	0.000215997	0.00333429	Down	XP_027232131.1	probable bifunctional methylenetetrahydrofolate dehydrogenase/cyclohydrolase 2 [Penaeus vannamei]	sp|Q0P5C2|MTDC_BOVIN	Q0P5C2	Bifunctional methylenetetrahydrofolate dehydrogenase/cyclohydrolase, mitochondrial OS=Bos taurus OX=9913 GN=MTHFD2 PE=2 SV=1	GO:0035999:tetrahydrofolate interconversion;GO:0046653:tetrahydrofolate metabolic process;	GO:0005739:mitochondrion;	GO:0000287:magnesium ion binding;GO:0004477:methenyltetrahydrofolate cyclohydrolase activity;GO:0004487:methylenetetrahydrofolate dehydrogenase (NAD+) activity;GO:0004488:methylenetetrahydrofolate dehydrogenase (NADP+) activity;GO:0042301:phosphate ion binding;	--	--	--	gnl|CDD|228040	KOG0089, KOG0089, KOG0089, Methylenetetrahydrofolate dehydrogenase/methylenetetrahydrofolate cyclohydrolase [Coenzyme transport and metabolism].
Unigene1140675	2180	182.15	5.13	297.35	8.15	394.26	11.47	0	0	0	0	0	0	139.989	-9.88697	1.33123	-7.42694	1.11137e-13	1.86352e-11	Down	--	--	--	--	--	--	--	--	--	--	--	--	--
Unigene1140676	2119	0	0	0	0	0	0	235.47	7.04	374.4	9.82	175.55	5.29	119.092	9.62133	1.34395	7.15899	8.1272e-13	1.20014e-10	Ups	--	--	--	--	--	--	--	--	--	--	--	--	--
Unigene1140713	689	1	0.12	2	0.24	2	0.25	11.35	1.42	22	2.43	10	1.28	7.29708	2.85421	0.87078	3.27776	0.00104633	0.0115625	Ups	--	--	--	--	--	--	--	--	--	--	--	--	--
Unigene1140827	1446	0	0	0	0	0	0	3.69	0.17	4.53	0.19	9.99	0.47	3.34276	5.07469	1.69777	2.98904	0.00279858	0.0242542	Ups	--	--	--	--	--	--	--	--	--	--	--	--	--
Unigene1140938	1187	0	0	0	0	0	0	20.34	1.21	16.8	0.88	27	1.62	10.8583	6.58667	1.54896	4.25231	2.11573e-05	0.000488354	Ups	--	--	--	--	--	--	--	--	--	--	--	--	--
Unigene1141103	4648	162.07	2.02	147.21	1.77	172.47	2.21	420.34	5.35	424.14	4.73	268.92	3.44	254.439	1.08939	0.299053	3.64279	0.000269701	0.00398782	Ups	ROT82100.1	putative rho guanine nucleotide exchange factor 10-like isoform X2 [Penaeus vannamei]	sp|O15013|ARHGA_HUMAN	O15013	Rho guanine nucleotide exchange factor 10 OS=Homo sapiens OX=9606 GN=ARHGEF10 PE=1 SV=4	GO:0030036:actin cytoskeleton organization;GO:0090630:activation of GTPase activity;GO:0051298:centrosome duplication;GO:0090307:mitotic spindle assembly;GO:0022011:myelination in peripheral nervous system;GO:0051496:positive regulation of stress fiber assembly;GO:0035023:regulation of Rho protein signal transduction;	GO:0005813:centrosome;GO:0005829:cytosol;	GO:0005085:guanyl-nucleotide exchange factor activity;GO:0019894:kinesin binding;GO:0005089:Rho guanyl-nucleotide exchange factor activity;	--	--	--	gnl|CDD|231459	KOG3522, KOG3522, KOG3522, Predicted guanine nucleotide exchange factor [Signal transduction mechanisms].
Unigene114119	402	5	1.6	11.33	3.81	19.79	6.98	0	0	0	0	0	0	5.61731	-5.84718	1.61791	-3.61404	0.000301465	0.00435401	Down	--	--	--	--	--	--	--	--	--	--	--	--	--
Unigene1141216	733	0	0	0	0	0	0	351.33	40.14	563.89	56.73	155.31	18.07	155.69	9.94452	1.33049	7.47433	7.76008e-14	1.35093e-11	Ups	ACK75573.1	alpha 2-macroglobulin, partial [Portunus trituberculatus]	sp|P01023|A2MG_HUMAN	P01023	Alpha-2-macroglobulin OS=Homo sapiens OX=9606 GN=A2M PE=1 SV=3	GO:0007597:blood coagulation, intrinsic pathway;GO:0022617:extracellular matrix disassembly;GO:0001869:negative regulation of complement activation, lectin pathway;GO:0002576:platelet degranulation;GO:0051056:regulation of small GTPase mediated signal transduction;GO:0048863:stem cell differentiation;	GO:0072562:blood microparticle;GO:0005829:cytosol;GO:0070062:extracellular exosome;GO:0005576:extracellular region;GO:0005615:extracellular space;GO:0031093:platelet alpha granule lumen;	GO:0048306:calcium-dependent protein binding;GO:0004866:endopeptidase inhibitor activity;GO:0019899:enzyme binding;GO:0019838:growth factor binding;GO:0019966:interleukin-1 binding;GO:0019959:interleukin-8 binding;GO:0002020:protease binding;GO:0004867:serine-type endopeptidase inhibitor activity;GO:0005102:receptor binding;GO:0043120:tumor necrosis factor binding;	--	--	--	gnl|CDD|229308	KOG1366, KOG1366, KOG1366, Alpha-macroglobulin [Posttranslational modification, protein turnover, chaperones].
Unigene1141274	429	23.52	6.49	16.51	4.75	24.68	7.46	5	1.5	5	1.33	3.68	1.15	13.5185	-2.28532	0.648907	-3.5218	0.000428624	0.00575474	Down	XP_027209663.1	ADP-ribosylation factor-like protein 13B isoform X5 [Penaeus vannamei]	sp|Q8JHI3|AR13B_DANRE	Q8JHI3	ADP-ribosylation factor-like protein 13B OS=Danio rerio OX=7955 GN=arl13b PE=1 SV=1	GO:0060271:cilium morphogenesis;GO:0021943:formation of radial glial scaffolds;GO:0021830:interneuron migration from the subpallium to the cortex;GO:0021532:neural tube patterning;GO:0035845:photoreceptor cell outer segment organization;GO:0097500:receptor localization to nonmotile primary cilium;GO:0007224:smoothened signaling pathway;	GO:0060170:ciliary membrane;GO:0005929:cilium;	GO:0005525:GTP binding;	--	--	--	gnl|CDD|228024	KOG0073, KOG0073, KOG0073, GTP-binding ADP-ribosylation factor-like protein ARL2 [Intracellular trafficking, secretion, and vesicular transport, Cytoskeleton].
Unigene1141319	508	0	0	1.04	0.21	0	0	14.15	2.98	24	4.47	6	1.3	6.49816	4.64524	1.24241	3.7389	0.000184829	0.00293327	Ups	XP_027212679.1	uncharacterized protein LOC113805826 isoform X4 [Penaeus vannamei]	sp|Q5TCQ9|MAGI3_HUMAN	Q5TCQ9	Membrane-associated guanylate kinase, WW and PDZ domain-containing protein 3 OS=Homo sapiens OX=9606 GN=MAGI3 PE=1 SV=3	GO:0006915:apoptotic process;GO:0035556:intracellular signal transduction;GO:0046328:regulation of JNK cascade;GO:0007165:signal transduction;GO:0016032:viral process;	GO:0005923:bicellular tight junction;GO:0030054:cell junction;GO:0005911:cell-cell junction;GO:0005737:cytoplasm;GO:0016020:membrane;GO:0005634:nucleus;GO:0005886:plasma membrane;	GO:0005524:ATP binding;GO:0004385:guanylate kinase activity;	--	--	--	gnl|CDD|231147	KOG3209, KOG3209, KOG3209, WW domain-containing protein [General function prediction only].
Unigene1141368	371	20.72	8.04	16.99	7.07	13.24	5.77	4.44	1.91	3.96	1.52	0	0	9.96237	-2.76217	0.78826	-3.50414	0.000458089	0.0060744	Down	--	--	--	--	--	--	--	--	--	--	--	--	--
Unigene1141421	1074	5	0.33	23	1.47	18	1.22	0	0	2	0.12	0	0	7.26861	-4.18094	1.0907	-3.83325	0.000126462	0.00215424	Down	ROT66000.1	hypothetical protein C7M84_016007 [Penaeus vannamei]	sp|Q8CJ27|ASPM_MOUSE	Q8CJ27	Abnormal spindle-like microcephaly-associated protein homolog OS=Mus musculus OX=10090 GN=Aspm PE=1 SV=2	GO:0007420:brain development;GO:0021987:cerebral cortex development;GO:0048589:developmental growth;GO:0021873:forebrain neuroblast division;GO:0051661:maintenance of centrosome location;GO:0008584:male gonad development;GO:0045769:negative regulation of asymmetric cell division;GO:0045665:negative regulation of neuron differentiation;GO:0001764:neuron migration;GO:0097150:neuronal stem cell main…	GO:0016324:apical plasma membrane;GO:0005813:centrosome;GO:0005737:cytoplasm;GO:0072687:meiotic spindle;GO:0005874:microtubule;GO:0036449:microtubule minus-end;GO:0030496:midbody;GO:0097431:mitotic spindle pole;GO:0005634:nucleus;GO:0000922:spindle pole;	GO:0005516:calmodulin binding;	--	--	--	--	--
Unigene1141464	1251	0	0	0	0	0	0	5.78	0.32	10.67	0.52	8.44	0.47	3.96179	5.34057	1.66554	3.20651	0.00134357	0.0140211	Ups	XP_027225830.1	protein FAM210A-like [Penaeus vannamei]	sp|Q5ZML6|F210A_CHICK	Q5ZML6	Protein FAM210A OS=Gallus gallus OX=9031 GN=FAM210A PE=2 SV=1	-	GO:0005737:cytoplasm;GO:0016021:integral component of membrane;GO:0005739:mitochondrion;	-	--	--	--	gnl|CDD|232013	KOG4082, KOG4082, KOG4082, Uncharacterized conserved protein [Function unknown].
Unigene1141474	1295	2.35	0.12	6	0.3	6.12	0.33	66.61	3.55	69.73	3.26	33.25	1.79	27.9868	3.45278	0.563276	6.12981	8.79823e-10	7.20651e-08	Ups	--	--	--	--	--	--	--	--	--	--	--	--	--
Unigene1141919	1269	7.35	0.39	13.43	0.7	3.36	0.18	0	0	0	0	0	0	3.79585	-5.32194	1.67321	-3.18068	0.00146927	0.0149934	Down	ROT64231.1	Dehydrogenase/reductase [Penaeus vannamei]	sp|O74959|YJCD_SCHPO	O74959	Uncharacterized oxidoreductase C736.13 OS=Schizosaccharomyces pombe (strain 972 / ATCC 24843) OX=284812 GN=SPCC736.13 PE=3 SV=1	-	-	GO:0016491:oxidoreductase activity;	--	--	--	gnl|CDD|229150	KOG1208, KOG1208, KOG1208, Dehydrogenases with different specificities (related to short-chain alcohol dehydrogenases) [Secondary metabolites biosynthesis, transport and catabolism].
Unigene1141924	486	239.79	51.48	175.27	38.52	97.97	22.71	12.25	2.81	10.51	2.14	0	0	94.1692	-4.48012	0.99149	-4.51857	6.22588e-06	0.000173777	Down	--	--	--	--	--	--	--	--	--	--	--	--	--
Unigene1141991	1055	40.89	2.72	26	1.7	13	0.9	6	0.41	8	0.49	8	0.56	18.0256	-1.96225	0.637576	-3.07767	0.00208627	0.0195047	Down	--	--	--	--	--	--	--	--	--	--	--	--	--
Unigene1142196	468	14	3.23	8	1.9	8	2	0	0	0	0	0	0	5.33455	-5.74773	1.62752	-3.5316	0.000413061	0.00559546	Down	--	--	--	--	--	--	--	--	--	--	--	--	--
Unigene1142373	401	3	0.96	10	3.38	21.08	7.48	0	0	0	0	0	0	5.19503	-5.73467	1.63199	-3.51392	0.00044155	0.00589215	Down	--	--	--	--	--	--	--	--	--	--	--	--	--
Unigene1142387	688	39.81	4.78	37.84	4.53	35.31	4.47	0	0	0	0	0	0	19.2019	-7.38272	1.4846	-4.97285	6.59761e-07	2.5072e-05	Down	--	--	--	--	--	--	--	--	--	--	--	--	--
Unigene1142482	331	0	0	0	0	0	0	8	4.88	7	3.84	6.27	4.15	3.35117	5.12813	1.68834	3.03738	0.00238646	0.021588	Ups	--	--	--	--	--	--	--	--	--	--	--	--	--
Unigene1142804	1039	4.41	0.3	13.5	0.9	7.24	0.51	0	0	0	0	0	0	3.89011	-5.38387	1.66467	-3.2342	0.00121984	0.0130113	Down	--	--	--	--	--	--	--	--	--	--	--	--	--
Unigene1143014	665	10	1.26	13	1.64	27	3.61	740.95	98.24	957.89	111.94	634.99	85.97	373.28	5.45134	0.352494	15.4651	5.97201e-54	3.23777e-50	Ups	--	--	--	--	--	--	--	--	--	--	--	--	--
Unigene1143015	264	0	0	0	0	0	0	11.98	17.99	1.65	2.27	4.94	8.52	3.13429	4.99432	1.70957	2.9214	0.00348464	0.0284992	Ups	--	--	--	--	--	--	--	--	--	--	--	--	--
Unigene1143170	1566	10.68	0.44	17.05	0.68	15.22	0.65	0	0	0	0	1.76	0.08	7.43548	-4.04705	1.04892	-3.85831	0.000114175	0.00198491	Down	--	--	--	--	--	--	--	--	--	--	--	--	--
Unigene1143203	792	29.98	2.93	40.98	3.97	28.71	2.95	12.23	1.25	18.42	1.65	11.39	1.18	22.9587	-1.35703	0.491549	-2.76072	0.00576733	0.0407742	Down	--	--	--	--	--	--	--	--	--	--	--	--	--
Unigene1143343	311	1.03	0.67	0	0	0	0	7.28	5.53	7.52	5.15	6.23	5.2	3.53641	3.65235	1.31928	2.76845	0.0056324	0.0401368	Ups	ROT72430.1	lipoprotein receptor 2A [Penaeus vannamei]	--	--	--	--	--	--	--	--	--	--	--
Unigene1143345	2770	62.34	1.35	120.4	2.53	93.16	2.08	3598.79	79.87	5912.61	115.05	1340.99	29.95	1603.98	5.10203	0.331489	15.3912	1.87418e-53	9.69915e-50	Ups	AHL26190.1	lipoprotein receptor 2A [Pandalopsis japonica]	sp|Q99088|LDLR2_XENLA	Q99088	Low-density lipoprotein receptor 2 OS=Xenopus laevis OX=8355 GN=ldlr-b PE=2 SV=1	GO:0008203:cholesterol metabolic process;GO:0006897:endocytosis;GO:0006869:lipid transport;	GO:0005905:coated pit;GO:0016021:integral component of membrane;GO:0034362:low-density lipoprotein particle;	GO:0005509:calcium ion binding;	--	--	--	gnl|CDD|229157	KOG1215, KOG1215, KOG1215, Low-density lipoprotein receptors containing Ca2+-binding EGF-like domains [Signal transduction mechanisms].
Unigene1143346	876	85.34	7.26	76.12	6.4	39.28	3.5	38.69	3.42	40.76	3.17	16.21	1.46	49.2308	-1.23911	0.462792	-2.67747	0.00741799	0.0487355	Down	AHL26190.1	lipoprotein receptor 2A [Pandalopsis japonica]	--	--	--	--	--	--	--	--	--	--	--
Unigene1143347	1160	1.42	0.08	3.04	0.18	2.72	0.17	20.07	1.23	22.04	1.18	8.93	0.55	8.74828	2.66259	0.790702	3.36737	0.000758879	0.00903017	Ups	AHL26191.1	lipoprotein receptor 2B [Pandalopsis japonica]	sp|Q924X6|LRP8_MOUSE	Q924X6	Low-density lipoprotein receptor-related protein 8 OS=Mus musculus OX=10090 GN=Lrp8 PE=1 SV=2	GO:0021541:ammon gyrus development;GO:0007268:synaptic transmission;GO:0048813:dendrite morphogenesis;GO:0006897:endocytosis;GO:0021766:hippocampus development;GO:0021819:layer formation in cerebral cortex;GO:0050804:regulation of synaptic transmission;GO:0032793:positive regulation of CREB transcription factor activity;GO:1900006:positive regulation of dendrite development;GO:0061003:positive re…	GO:0030424:axon;GO:0005901:caveola;GO:0009986:cell surface;GO:0030425:dendrite;GO:0005615:extracellular space;GO:0016021:integral component of membrane;GO:0016020:membrane;GO:0005875:microtubule associated complex;GO:0043025:neuronal cell body;GO:0005886:plasma membrane;GO:0014069:postsynaptic density;GO:0043235:receptor complex;	GO:0001540:beta-amyloid binding;GO:0034185:apolipoprotein binding;GO:0005509:calcium ion binding;GO:0048306:calcium-dependent protein binding;GO:0008035:high-density lipoprotein particle binding;GO:0019894:kinesin binding;GO:0005041:low-density lipoprotein receptor activity;GO:0047485:protein N-terminus binding;GO:0038025:reelin receptor activity;GO:0030229:very-low-density lipoprotein particle r…	--	--	--	gnl|CDD|229157	KOG1215, KOG1215, KOG1215, Low-density lipoprotein receptors containing Ca2+-binding EGF-like domains [Signal transduction mechanisms].
Unigene1143474	1345	58.08	2.86	62.5	3.01	107.86	5.52	118.17	6.01	184.29	8.23	178.95	9.19	115.887	1.05709	0.381202	2.77303	0.00555364	0.0397647	Ups	--	--	--	--	--	--	--	--	--	--	--	--	--
Unigene1143555	1595	0	0	0	0	0	0	66.72	2.77	98.41	3.58	53.49	2.24	33.4903	8.03055	1.43729	5.5873	2.3063e-08	1.3356e-06	Ups	ROT71852.1	putative pre-rRNA-processing protein TSR2-like [Penaeus vannamei]	sp|Q3T090|TSR2_BOVIN	Q3T090	Pre-rRNA-processing protein TSR2 homolog OS=Bos taurus OX=9913 GN=TSR2 PE=2 SV=1	GO:0000462:maturation of SSU-rRNA from tricistronic rRNA transcript (SSU-rRNA, 5.8S rRNA, LSU-rRNA);	-	-	--	--	--	gnl|CDD|231963	KOG4032, KOG4032, KOG4032, Uncharacterized conserved protein [Function unknown].
Unigene1143569	2754	1126.83	24.53	2239.3	47.33	1164.32	26.14	3777.99	84.38	5046.14	98.81	1663.47	37.39	2282.05	1.07241	0.299095	3.5855	0.000336433	0.00474822	Ups	XP_027239296.1	angiopoietin-related protein 6-like [Penaeus vannamei]	sp|Q3SZZ7|FGL1_BOVIN	Q3SZZ7	Fibrinogen-like protein 1 OS=Bos taurus OX=9913 GN=FGL1 PE=2 SV=1	GO:0002250:adaptive immune response;GO:0072574:hepatocyte proliferation;GO:0050868:negative regulation of T cell activation;GO:0050776:regulation of immune response;	GO:0005576:extracellular region;	-	--	--	--	gnl|CDD|230518	KOG2579, KOG2579, KOG2579, Ficolin and related extracellular proteins [General function prediction only].
Unigene1143727	271	0	0	0	0	0	0	13.99	18.64	12.87	15.67	4	6.07	4.57995	5.53779	1.64633	3.36372	0.000768986	0.00912754	Ups	--	--	--	--	--	--	--	--	--	--	--	--	--
Unigene1143890	3040	8.19	0.16	11.28	0.21	18.29	0.37	3.18	0.06	4.94	0.09	0	0	7.03537	-2.24664	0.842037	-2.6681	0.00762826	0.049736	Down	ROT76135.1	putative latrophilin Cirl-like isoform X4, partial [Penaeus vannamei]	sp|Q80TS3|AGRL3_MOUSE	Q80TS3	Adhesion G protein-coupled receptor L3 OS=Mus musculus OX=10090 GN=Adgrl3 PE=1 SV=3	GO:0007189:adenylate cyclase-activating G-protein coupled receptor signaling pathway;GO:0007420:brain development;GO:0007166:cell surface receptor signaling pathway;GO:0098742:cell-cell adhesion via plasma-membrane adhesion molecules;GO:0031987:locomotion involved in locomotory behavior;GO:0001764:neuron migration;GO:0051965:positive regulation of synapse assembly;GO:0042220:response to cocaine;G…	GO:0030424:axon;GO:0005911:cell-cell junction;GO:0005887:integral component of plasma membrane;	GO:0005509:calcium ion binding;GO:0030246:carbohydrate binding;GO:0004930:G-protein coupled receptor activity;	--	--	--	gnl|CDD|232123	KOG4193, KOG4193, KOG4193, G protein-coupled receptors [Signal transduction mechanisms].
Unigene1143973	2816	9.3	0.2	25.99	0.54	55.06	1.21	115.77	2.52	211.28	4.04	46.18	1.01	67.1964	1.9065	0.490683	3.88539	0.000102165	0.00181096	Ups	SKB10748.3	Scavenger receptor class B [Scylla paramamosain]	sp|P97943|SCRB1_RAT	P97943	Scavenger receptor class B member 1 OS=Rattus norvegicus OX=10116 GN=Scarb1 PE=1 SV=1	GO:0044406:adhesion of symbiont to host;GO:0006702:androgen biosynthetic process;GO:0043534:blood vessel endothelial cell migration;GO:0006707:cholesterol catabolic process;GO:0033344:cholesterol efflux;GO:0042632:cholesterol homeostasis;GO:0070508:cholesterol import;GO:0032497:detection of lipopolysaccharide;GO:0001935:endothelial cell proliferation;GO:0034384:high-density lipoprotein particle c…	GO:0005901:caveola;GO:0009986:cell surface;GO:0005737:cytoplasm;GO:0005887:integral component of plasma membrane;GO:0043231:intracellular membrane-bounded organelle;GO:0031528:microvillus membrane;GO:0005886:plasma membrane;	GO:0001540:beta-amyloid binding;GO:0034186:apolipoprotein A-I binding;GO:0008035:high-density lipoprotein particle binding;GO:0070506:high-density lipoprotein particle receptor activity;GO:0005319:lipid transporter activity;GO:0001530:lipopolysaccharide binding;GO:0001875:lipopolysaccharide receptor activity;GO:0030169:low-density lipoprotein particle binding;GO:0001786:phosphatidylserine binding…	--	--	--	gnl|CDD|231708	KOG3776, KOG3776, KOG3776, Plasma membrane glycoprotein CD36 and related membrane receptors [Signal transduction mechanisms].
Unigene1144050	2042	102.19	3.1	164.36	4.85	154.6	4.84	61.88	1.93	80.04	2.19	41.36	1.3	96.2674	-1.2764	0.322211	-3.96137	7.45202e-05	0.00140469	Down	ROT71592.1	putative diphthine synthase [Penaeus vannamei]	sp|Q9CWQ0|DPH5_MOUSE	Q9CWQ0	Diphthine methyl ester synthase OS=Mus musculus OX=10090 GN=Dph5 PE=1 SV=2	GO:0017183:peptidyl-diphthamide biosynthetic process from peptidyl-histidine;	-	GO:0004164:diphthine synthase activity;	--	--	--	gnl|CDD|231061	KOG3123, KOG3123, KOG3123, Diphthine synthase [Translation, ribosomal structure and biogenesis].
Unigene1144093	2604	321.97	7.45	295.42	6.64	275.82	6.59	66.97	1.59	68.41	1.42	75.36	1.8	186.632	-2.13565	0.354043	-6.03217	1.61776e-09	1.2445e-07	Down	ANN23725.1	6-phosphofructokinase [Macrobrachium nipponense]	sp|P52034|PFKA_DROME	P52034	ATP-dependent 6-phosphofructokinase OS=Drosophila melanogaster OX=7227 GN=Pfk PE=2 SV=2	GO:0006002:fructose 6-phosphate metabolic process;GO:0042593:glucose homeostasis;GO:0006096:glycolytic process;GO:0007520:myoblast fusion;GO:0009744:response to sucrose;GO:0007525:somatic muscle development;	GO:0005945:6-phosphofructokinase complex;	GO:0003872:6-phosphofructokinase activity;GO:0005524:ATP binding;GO:0046872:metal ion binding;	--	--	--	--	--
Unigene1144199	395	1.27	0.42	4.36	1.53	1.2	0.44	18.62	6.79	16.85	5.48	11.06	4.25	8.24841	2.78887	0.830016	3.36002	0.000779359	0.00921894	Ups	--	--	--	--	--	--	--	--	--	--	--	--	--
Unigene114429	682	23.78	2.89	9.68	1.17	15	1.93	0	0	2	0.22	6	0.78	10.3262	-2.53657	0.836267	-3.03321	0.0024197	0.0218139	Down	--	--	--	--	--	--	--	--	--	--	--	--	--
Unigene1145255	882	8088.51	681.89	5780.24	481.19	4860.84	428.82	2508.46	219.86	2230.49	171.94	2394.91	213.06	4446.01	-1.48494	0.338256	-4.38999	1.13355e-05	0.000287949	Down	--	--	--	--	--	--	--	--	--	--	--	--	--
Unigene1145304	579	0	0	2.6	0.41	3.7	0.62	16.09	2.68	18.69	2.75	5	0.85	6.85676	2.31074	0.866806	2.66581	0.00768022	0.0499455	Ups	--	--	--	--	--	--	--	--	--	--	--	--	--
Unigene1145398	835	18.2	1.65	14.38	1.29	10.1	0.96	2.23	0.21	0	0	3.67	0.35	8.49555	-2.68252	0.862258	-3.11103	0.00186434	0.0179608	Down	--	--	--	--	--	--	--	--	--	--	--	--	--
Unigene1145444	761	15.82	1.64	31.8	3.27	32.16	3.5	10.4	1.12	3.29	0.31	11.24	1.24	16.973	-1.62636	0.609461	-2.66853	0.00761839	0.0496808	Down	--	--	--	--	--	--	--	--	--	--	--	--	--
Unigene1145445	1503	25.18	1.09	42.2	1.78	11.41	0.51	70.6	3.14	88.71	3.46	53.76	2.41	46.1757	1.34527	0.457231	2.94221	0.00325874	0.027135	Ups	--	--	--	--	--	--	--	--	--	--	--	--	--
Unigene1145475	2095	0	0	0	0	0	0	142.07	4.3	175.31	4.66	123.27	3.76	69.2187	8.93621	1.38151	6.46843	9.90255e-11	9.84659e-09	Ups	--	--	--	--	--	--	--	--	--	--	--	--	--
Unigene1145476	2123	98.43	2.86	147.63	4.17	82.14	2.46	0	0	0	0	0	0	54.2794	-8.6859	1.39843	-6.21118	5.25883e-10	4.49838e-08	Down	--	--	--	--	--	--	--	--	--	--	--	--	--
Unigene1145477	395	0	0	0	0	0	0	16.5	6.02	14.61	4.75	9.74	3.75	6.40167	5.95834	1.60247	3.71821	0.000200636	0.00314123	Ups	--	--	--	--	--	--	--	--	--	--	--	--	--
Unigene1145590	759	0	0	0	0	0	0	5	0.54	8.51	0.81	4.58	0.51	2.92797	4.95964	1.70765	2.90436	0.00368004	0.0296353	Ups	--	--	--	--	--	--	--	--	--	--	--	--	--
Unigene1145649	575	15	2.39	50.42	8.1	29.45	5	1.96	0.33	15	2.23	2.99	0.52	17.4278	-2.27854	0.644332	-3.53629	0.000405797	0.00551853	Down	--	--	--	--	--	--	--	--	--	--	--	--	--
Unigene1145800	1740	9	0.33	42	1.49	15	0.56	6	0.22	7	0.23	4	0.15	12.7542	-1.90618	0.672573	-2.83415	0.00459471	0.0347013	Down	XP_027215078.1	sister chromatid cohesion protein DCC1-like [Penaeus vannamei]	sp|Q66I84|DCC1_DANRE	Q66I84	Sister chromatid cohesion protein DCC1 OS=Danio rerio OX=7955 GN=dscc1 PE=2 SV=1	GO:0006260:DNA replication;GO:0034088:maintenance of mitotic sister chromatid cohesion;GO:0006275:regulation of DNA replication;	GO:0000785:chromatin;GO:0000775:chromosome, centromeric region;GO:0031390:Ctf18 RFC-like complex;GO:0005654:nucleoplasm;	GO:0003677:DNA binding;	--	--	--	gnl|CDD|228745	KOG0798, KOG0798, KOG0798, Uncharacterized conserved protein [Cell cycle control, cell division, chromosome partitioning].
Unigene1146214	599	8	1.19	29	4.34	25	3.96	6	0.94	2	0.28	1	0.16	10.9347	-2.68931	0.756768	-3.55368	0.000379888	0.00523434	Down	--	--	--	--	--	--	--	--	--	--	--	--	--
Unigene1146234	1100	9.36	0.59	11.17	0.69	23.4	1.54	0	0	0	0	0	0	6.92348	-6.10919	1.59179	-3.83793	0.000124078	0.00212304	Down	--	--	--	--	--	--	--	--	--	--	--	--	--
Unigene1146267	631	27	3.7	27	3.71	13	1.89	6	0.87	3	0.38	7	1.03	14.3349	-2.05712	0.666257	-3.08758	0.00201794	0.0190196	Down	--	--	--	--	--	--	--	--	--	--	--	--	--
Unigene1146274	472	7	1.59	10	2.33	16	3.93	0	0	0	0	0	0	5.30835	-5.7802	1.62241	-3.56271	0.00036704	0.00509369	Down	--	--	--	--	--	--	--	--	--	--	--	--	--
Unigene1147321	671	4	0.5	4.66	0.58	5	0.66	0	0	0	0	0	0	2.31421	-4.69834	1.74091	-2.69879	0.00695927	0.0466208	Down	--	--	--	--	--	--	--	--	--	--	--	--	--
Unigene1147499	1372	0	0	0	0	0	0	10.26	0.51	6.87	0.3	2.75	0.14	3.02059	4.99909	1.70465	2.93262	0.00336114	0.0277603	Ups	XP_027229946.1	biogenesis of lysosome-related organelles complex 1 subunit 1-like [Penaeus vannamei]	sp|Q0VFD8|BL1S1_XENTR	Q0VFD8	Biogenesis of lysosome-related organelles complex 1 subunit 1 OS=Xenopus tropicalis OX=8364 GN=bloc1s1 PE=2 SV=1	GO:0009060:aerobic respiration;GO:0008089:anterograde axon cargo transport;GO:0048490:anterograde synaptic vesicle transport;GO:0016197:endosomal transport;GO:0032418:lysosome localization;GO:0031175:neuron projection development;GO:0018394:peptidyl-lysine acetylation;GO:0048753:pigment granule organization;GO:0043129:surfactant homeostasis;GO:0048794:swim bladder development;	GO:1904115:axon cytoplasm;GO:0031083:BLOC-1 complex;GO:0005829:cytosol;GO:0005765:lysosomal membrane;GO:0005758:mitochondrial intermembrane space;GO:0005759:mitochondrial matrix;	-	--	--	--	gnl|CDD|231328	KOG3390, KOG3390, KOG3390, General control of amino-acid synthesis 5-like 1 [Transcription].
Unigene1147567	2318	3.04	0.08	12.05	0.31	11.21	0.3	0	0	0	0	0	0	3.98789	-5.41768	1.66148	-3.26075	0.00111118	0.0121052	Down	XP_027220133.1	diphthine--ammonia ligase-like [Penaeus vannamei]	sp|A2RV01|DPH6_DANRE	A2RV01	Diphthine--ammonia ligase OS=Danio rerio OX=7955 GN=dph6 PE=2 SV=1	GO:0017183:peptidyl-diphthamide biosynthetic process from peptidyl-histidine;	-	GO:0005524:ATP binding;GO:0017178:diphthine-ammonia ligase activity;	--	--	--	gnl|CDD|230255	KOG2316, KOG2316, KOG2316, Predicted ATPase (PP-loop superfamily) [General function prediction only].
Unigene1147767	1622	30.56	1.21	59.57	2.29	47	1.92	130.68	5.31	192.21	6.86	41	1.68	74.4452	1.22837	0.412035	2.98123	0.00287098	0.0247347	Ups	ROT74378.1	puromycin-sensitive aminopeptidase-like [Penaeus vannamei]	sp|Q69ZU6|THS7A_MOUSE	Q69ZU6	Thrombospondin type-1 domain-containing protein 7A OS=Mus musculus OX=10090 GN=Thsd7a PE=1 SV=2	GO:0031532:actin cytoskeleton reorganization;GO:0001525:angiogenesis;GO:0030154:cell differentiation;	GO:0005576:extracellular region;GO:0016021:integral component of membrane;GO:0005886:plasma membrane;	-	--	--	--	gnl|CDD|231475	KOG3539, KOG3539, KOG3539, Spondins, extracellular matrix proteins [Extracellular structures].
Unigene1147783	3492	39.13	0.66	55	0.9	70.13	1.22	125.5	2.17	157.3	2.38	98	1.7	85.8902	1.14371	0.335757	3.40637	0.000658333	0.00806815	Ups	KZS19414.1	putative ATP-dependent RNA helicase DDX55 [Daphnia magna]	sp|Q5ZLN8|DDX55_CHICK	Q5ZLN8	ATP-dependent RNA helicase DDX55 OS=Gallus gallus OX=9031 GN=DDX55 PE=2 SV=1	-	-	GO:0005524:ATP binding;GO:0004386:helicase activity;GO:0003723:RNA binding;	--	--	--	gnl|CDD|228294	KOG0345, KOG0345, KOG0345, ATP-dependent RNA helicase [RNA processing and modification].
Unigene1147812	1818	58.53	2.03	105.26	3.55	115.92	4.15	39.62	1.41	64.42	2.01	15.1	0.54	62.0153	-1.35299	0.402258	-3.36349	0.000769647	0.00913158	Down	ROT70942.1	plexin-B [Penaeus vannamei]	sp|Q9V4A7|PLXB_DROME	Q9V4A7	Plexin-B OS=Drosophila melanogaster OX=7227 GN=PlexB PE=1 SV=2	GO:0007411:axon guidance;GO:0070593:dendrite self-avoidance;GO:0008045:motor neuron axon guidance;GO:0035021:negative regulation of Rac protein signal transduction;GO:0071678:olfactory bulb axon guidance;GO:0035025:positive regulation of Rho protein signal transduction;GO:0097374:sensory neuron axon guidance;	GO:0030425:dendrite;GO:0016021:integral component of membrane;GO:0005886:plasma membrane;	GO:0017154:semaphorin receptor activity;	K06820	plexin A	ko04360 Axon guidance;	gnl|CDD|231544	KOG3610, KOG3610, KOG3610, Plexins (functional semaphorin receptors) [Signal transduction mechanisms].
Unigene1147829	2714	3.02	0.07	20.23	0.43	18.26	0.42	0	0	0	0	0	0	6.16736	-5.95764	1.60976	-3.70094	0.000214801	0.00331919	Down	ROT80729.1	hypothetical protein C7M84_000527 [Penaeus vannamei]	sp|Q14678|KANK1_HUMAN	Q14678	KN motif and ankyrin repeat domain-containing protein 1 OS=Homo sapiens OX=9606 GN=KANK1 PE=1 SV=3	GO:0030036:actin cytoskeleton organization;GO:0008283:cell proliferation;GO:0090521:glomerular visceral epithelial cell migration;GO:0030837:negative regulation of actin filament polymerization;GO:0030336:negative regulation of cell migration;GO:0046627:negative regulation of insulin receptor signaling pathway;GO:2000393:negative regulation of lamellipodium morphogenesis;GO:0010977:negative regul…	GO:0005737:cytoplasm;GO:0005634:nucleus;GO:0005886:plasma membrane;GO:0032587:ruffle membrane;	GO:0008013:beta-catenin binding;	--	--	--	--	--
Unigene1147854	1193	0	0	1	0.06	0	0	9.79	0.58	10.81	0.56	10.65	0.64	5.34897	4.34399	1.2659	3.43153	0.000600188	0.00751742	Ups	XP_018009589.1	PREDICTED: uncharacterized protein LOC108667116 [Hyalella azteca]	--	--	--	--	--	--	--	--	--	--	--
Unigene1147860	545	0	0	0	0	0	0	7.37	1.36	3.54	0.58	7.46	1.42	3.04166	4.97627	1.70704	2.91513	0.00355535	0.0289093	Ups	--	--	--	--	--	--	--	--	--	--	--	--	--
Unigene1147886	3288	2	0.04	1	0.02	3	0.06	27	0.5	24	0.39	14	0.26	11.0512	3.20461	0.778735	4.11515	3.86921e-05	0.000810527	Ups	KOC64285.1	Salivary glue protein Sgs-4, partial [Habropoda laboriosa]	--	--	--	--	--	--	--	--	--	--	--
Unigene1148008	3040	170	3.32	219	4.16	282	5.68	384	7.7	445	7.82	535	10.79	336.218	1.03693	0.332903	3.11481	0.00184062	0.0178031	Ups	--	--	--	--	--	--	--	--	--	--	--	--	--
Unigene1148077	211	9.2	35.79	2.1	10.34	10	48.49	0	0	0	0	0	0	3.70741	-5.2615	1.68175	-3.1286	0.00175644	0.0171756	Down	--	--	--	--	--	--	--	--	--	--	--	--	--
Unigene1148110	528	754.33	139.15	682.06	127.73	572.5	113.18	2.37	0.47	2.33	0.4	2	0.4	344.977	-8.29304	0.624208	-13.2857	2.80191e-40	6.51032e-37	Down	--	--	--	--	--	--	--	--	--	--	--	--	--
Unigene1148116	354	0	0	3.64	1.74	0	0	14	6.91	16.56	7.31	6	3.17	6.06331	2.93605	0.988554	2.97004	0.00297759	0.0254014	Ups	--	--	--	--	--	--	--	--	--	--	--	--	--
Unigene1148122	363	12.66	5.2	34.75	15.4	23.27	10.79	75.26	34.49	70.53	28.9	61.71	30.15	44.4856	1.53315	0.419774	3.65231	0.000259887	0.00386581	Ups	RUS81792.1	hypothetical protein EGW08_010429 [Elysia chlorotica]	--	--	--	--	--	--	--	--	--	--	--
Unigene1148384	1798	137.03	4.8	67.5	2.31	123.04	4.46	0	0	0	0	0	0	57.4093	-8.72932	1.40009	-6.23482	4.52312e-10	3.93408e-08	Down	ROT67011.1	SCYLLA-like protein [Penaeus vannamei]	--	--	--	--	--	--	--	--	--	--	--
Unigene1148386	1774	0	0	0	0	0	0	56.53	2.07	83.84	2.69	69.9	2.58	33.8453	8.03008	1.4387	5.58147	2.3849e-08	1.37483e-06	Ups	ROT67011.1	SCYLLA-like protein [Penaeus vannamei]	--	--	--	--	--	--	--	--	--	--	--
Unigene1148399	425	11.13	3.14	7	2.06	9.65	2.98	449.7	137.49	405.12	110.05	345.13	110.31	196.322	5.29736	0.410032	12.9194	3.49997e-38	6.75393e-35	Ups	--	--	--	--	--	--	--	--	--	--	--	--	--
Unigene1148405	311	1.06	0.69	0	0	1.29	0.99	9.2	6.98	9.42	6.46	7.06	5.89	4.32518	3.21256	1.13822	2.82245	0.00476589	0.0356184	Ups	--	--	--	--	--	--	--	--	--	--	--	--	--
Unigene1148408	314	7.58	4.8	1.05	0.75	7.49	5.56	37.85	27.75	48.92	32.34	42.37	34.08	23.6177	2.83837	0.601339	4.72008	2.35747e-06	7.55868e-05	Ups	--	--	--	--	--	--	--	--	--	--	--	--	--
Unigene1148417	481	89.38	19.57	256.71	57.62	302.48	71.57	619.77	145.31	736.74	152.97	438.42	106.42	378.538	1.45062	0.321887	4.5066	6.58736e-06	0.000181948	Ups	--	--	--	--	--	--	--	--	--	--	--	--	--
Unigene1148440	330	10.54	5.69	13.44	8.06	16.45	10.26	1.73	1.06	2.02	1.12	1.03	0.69	7.35572	-2.9339	0.866935	-3.38423	0.000713788	0.00860879	Down	--	--	--	--	--	--	--	--	--	--	--	--	--
Unigene1149151	203	37	182.43	20.99	130.98	2	12.14	1	5.95	0	0	0	0	11.3763	-4.95608	1.48291	-3.34212	0.000831402	0.00969654	Down	--	--	--	--	--	--	--	--	--	--	--	--	--
Unigene1149614	1803	35	1.22	104	3.54	108	3.9	6	0.22	7	0.22	0	0	40.1582	-4.22155	0.58791	-7.18061	6.94031e-13	1.03156e-10	Down	XP_027220567.1	venom allergen 5-like [Penaeus vannamei]	sp|P81656|VA5_POLDO	P81656	Venom allergen 5 OS=Polistes dominula OX=743375 PE=1 SV=2	-	GO:0005576:extracellular region;	-	--	--	--	gnl|CDD|230955	KOG3017, KOG3017, KOG3017, Defense-related protein containing SCP domain [Function unknown].
Unigene1149632	594	3	0.45	2	0.3	1	0.16	10	1.59	14	1.97	14	2.29	7.28852	2.46816	0.851859	2.89738	0.00376294	0.0301366	Ups	--	--	--	--	--	--	--	--	--	--	--	--	--
Unigene1149800	1455	5.15	0.23	0.57	0.02	0	0	54.46	2.52	9.25	0.38	47.31	2.21	20.5094	3.55768	1.28178	2.77557	0.00551043	0.0395519	Ups	--	--	--	--	--	--	--	--	--	--	--	--	--
Unigene1149822	1309	5.1	0.26	0	0	9.93	0.53	0	0	0	0	0	0	2.56463	-4.71662	1.75264	-2.69116	0.00712048	0.0472925	Down	--	--	--	--	--	--	--	--	--	--	--	--	--
Unigene1149980	349	47.15	21.58	62.67	31.29	42.87	22.34	22.51	11.59	8.98	4.14	16.82	9.3	33.6606	-1.63378	0.492568	-3.31687	0.000910321	0.0104195	Down	--	--	--	--	--	--	--	--	--	--	--	--	--
Unigene1149988	519	327.47	62.29	569	110.05	519.17	105.98	107.35	21.72	145.05	25.96	94	19.61	282.427	-2.07255	0.274032	-7.56314	3.93454e-14	7.14449e-12	Down	--	--	--	--	--	--	--	--	--	--	--	--	--
Unigene1150054	2305	60.31	1.6	151.76	3.91	173.6	4.75	15.24	0.41	0	0	8	0.22	64.3871	-3.59597	1.10912	-3.24217	0.00118623	0.0127303	Down	XP_018015919.1	PREDICTED: FGFR1 oncogene partner 2 homolog [Hyalella azteca]	sp|Q7T338|FGOP2_DANRE	Q7T338	FGFR1 oncogene partner 2 homolog OS=Danio rerio OX=7955 GN=fgfr1op2 PE=2 SV=1	GO:0009611:response to wounding;	GO:0005737:cytoplasm;	-	--	--	--	--	--
Unigene1150080	346	152.75	71.65	91.59	46.98	100.81	53.96	34	17.98	24	11.38	25.86	14.7	74.6129	-2.14034	0.441845	-4.84409	1.27191e-06	4.44067e-05	Down	--	--	--	--	--	--	--	--	--	--	--	--	--
Unigene1150081	287	55.31	48.24	28.63	29.2	31.31	32.94	8.06	8.39	8.23	7.77	3	3.5	23.3872	-2.74537	0.600512	-4.57171	4.83763e-06	0.000139721	Down	--	--	--	--	--	--	--	--	--	--	--	--	--
Unigene1150096	644	27.68	3.68	40.26	5.35	42.13	5.92	14.19	1.98	23.95	2.95	8.43	1.2	24.7329	-1.3587	0.479575	-2.83313	0.00460952	0.0347834	Down	--	--	--	--	--	--	--	--	--	--	--	--	--
Unigene1150148	462	480.86	113.9	404.85	98.78	236	60.66	217.84	55.47	217	48.98	140.94	37.26	285.743	-1.11392	0.366098	-3.04267	0.0023449	0.0213075	Down	--	--	--	--	--	--	--	--	--	--	--	--	--
Unigene1150372	410	0	0	0	0	0	0	13.89	4.62	17.07	5.05	6	2.09	5.49545	5.77355	1.62132	3.56102	0.000369416	0.00512104	Ups	--	--	--	--	--	--	--	--	--	--	--	--	--
Unigene1150497	325	57.07	32.31	47.06	29.74	34.11	22.41	17.97	11.66	11.75	6.86	15.32	10.83	31.3773	-1.68271	0.503556	-3.34165	0.000832821	0.00971007	Down	--	--	--	--	--	--	--	--	--	--	--	--	--
Unigene1150510	689	67.91	8.13	74.06	8.84	61.8	7.81	148.85	18.68	107.5	11.88	184.89	23.67	109.53	1.1162	0.409094	2.72848	0.00636275	0.0437146	Ups	--	--	--	--	--	--	--	--	--	--	--	--	--
Unigene1150514	335	272.8	140.68	170.92	97.37	180.24	106.96	111.01	65.08	137.91	72.6	68.08	43.18	158.025	-1.16575	0.374911	-3.10939	0.00187471	0.0180287	Down	--	--	--	--	--	--	--	--	--	--	--	--	--
Unigene1150520	348	2	0.92	0	0	4.15	2.18	19.38	10.07	6.63	3.09	19.6	10.94	9.01931	2.81816	0.879629	3.2038	0.00135626	0.0141237	Ups	--	--	--	--	--	--	--	--	--	--	--	--	--
Unigene1150592	773	18.59	1.88	49	4.92	37.59	4	15.42	1.63	14.8	1.38	2.74	0.29	21.4684	-1.74132	0.544357	-3.19886	0.00137973	0.0143027	Down	XP_027224152.1	AKT-interacting protein-like isoform X1 [Penaeus vannamei]	sp|Q5ZJJ5|AKTIP_CHICK	Q5ZJJ5	AKT-interacting protein OS=Gallus gallus OX=9031 GN=AKTIP PE=2 SV=1	GO:0006915:apoptotic process;GO:0045022:early endosome to late endosome transport;GO:0007032:endosome organization;GO:0008333:endosome to lysosome transport;GO:0007040:lysosome organization;GO:0015031:protein transport;	GO:0005829:cytosol;GO:0070695:FHF complex;GO:0005886:plasma membrane;	-	--	--	--	gnl|CDD|228378	KOG0429, KOG0429, KOG0429, Ubiquitin-conjugating enzyme-related protein Ft1, involved in programmed cell death [Posttranslational modification, protein turnover, chaperones].
Unigene115068	679	0	0	0	0	0	0	4	0.51	7	0.79	5	0.65	2.5296	4.7593	1.73111	2.74928	0.00597271	0.0418185	Ups	--	--	--	--	--	--	--	--	--	--	--	--	--
Unigene1150690	1617	498.65	19.76	365.35	14.12	407.83	16.73	2096.76	85.55	2741.96	98.17	1648.95	67.87	1225.92	2.18547	0.295537	7.39492	1.41488e-13	2.34158e-11	Ups	XP_018011751.1	PREDICTED: NADH-ubiquinone oxidoreductase 49 kDa subunit-like isoform X1 [Hyalella azteca]	sp|Q641Y2|NDUS2_RAT	Q641Y2	NADH dehydrogenase [ubiquinone] iron-sulfur protein 2, mitochondrial OS=Rattus norvegicus OX=10116 GN=Ndufs2 PE=1 SV=1	GO:0042775:mitochondrial ATP synthesis coupled electron transport;GO:0006979:response to oxidative stress;	GO:0005747:mitochondrial respiratory chain complex I;GO:0005654:nucleoplasm;	GO:0051539:4 iron, 4 sulfur cluster binding;GO:0046872:metal ion binding;GO:0051287:NAD binding;GO:0003954:NADH dehydrogenase activity;GO:0048038:quinone binding;GO:0031625:ubiquitin protein ligase binding;	K03935	NADH dehydrogenase (ubiquinone) Fe-S protein 2	ko00190 Oxidative phosphorylation;ko01100 Metabolic pathways;ko04714 Thermogenesis;ko04723 Retrograde endocannabinoid signaling;ko04932 Non-alcoholic fatty liver disease (NAFLD);ko05010 Alzheimer's disease;ko05012 Parkinson's disease;ko05016 Huntington's disease;	gnl|CDD|230809	KOG2870, KOG2870, KOG2870, NADH:ubiquinone oxidoreductase, NDUFS2/49 kDa subunit [Energy production and conversion].
Unigene1151440	1298	126.07	6.49	118.68	5.98	78.24	4.18	2.24	0.12	5.32	0.25	7.85	0.42	58.1922	-4.42039	0.55313	-7.99159	1.33206e-15	3.03925e-13	Down	--	--	--	--	--	--	--	--	--	--	--	--	--
Unigene1151515	394	30	10.03	28	9.91	48.52	18.01	8	2.94	16.2	5.3	6.12	2.37	22.1805	-1.92806	0.531464	-3.62782	0.000285823	0.00417666	Down	--	--	--	--	--	--	--	--	--	--	--	--	--
Unigene1151546	429	3	0.83	6.6	1.9	9	2.72	0	0	0	0	0	0	2.97985	-5.04142	1.70188	-2.96227	0.00305384	0.0258855	Down	XP_025920841.1	aconitate hydratase, mitochondrial-like isoform X3 [Apteryx rowi]	sp|Q99798|ACON_HUMAN	Q99798	Aconitate hydratase, mitochondrial OS=Homo sapiens OX=9606 GN=ACO2 PE=1 SV=2	GO:0006101:citrate metabolic process;GO:0006091:generation of precursor metabolites and energy;GO:0006102:isocitrate metabolic process;GO:0001889:liver development;GO:0035900:response to isolation stress;GO:0006099:tricarboxylic acid cycle;	GO:0005829:cytosol;GO:0005759:mitochondrial matrix;GO:0005739:mitochondrion;	GO:0051538:3 iron, 4 sulfur cluster binding;GO:0051539:4 iron, 4 sulfur cluster binding;GO:0003994:aconitate hydratase activity;GO:0005506:iron ion binding;	--	--	--	gnl|CDD|228402	KOG0453, KOG0453, KOG0453, Aconitase/homoaconitase (aconitase superfamily) [Energy production and conversion, Amino acid transport and metabolism].
Unigene1151577	767	33	3.38	31.68	3.22	16	1.72	10	1.07	10.33	0.97	6	0.65	18.039	-1.74379	0.583428	-2.98887	0.00280009	0.0242654	Down	--	--	--	--	--	--	--	--	--	--	--	--	--
Unigene1151682	1787	4	0.14	9.83	0.34	4.07	0.15	0	0	0	0	0	0	2.87493	-4.98482	1.70874	-2.91724	0.00353142	0.0287907	Down	--	--	--	--	--	--	--	--	--	--	--	--	--
Unigene1151739	1714	0	0	0	0	0	0	98.42	3.75	120.74	4.04	117.09	4.5	54.6005	8.62565	1.40164	6.15397	7.55682e-10	6.29383e-08	Ups	XP_027224747.1	ecto-NOX disulfide-thiol exchanger 2-like [Penaeus vannamei]	sp|Q16206|ENOX2_HUMAN	Q16206	Ecto-NOX disulfide-thiol exchanger 2 OS=Homo sapiens OX=9606 GN=ENOX2 PE=1 SV=2	GO:0055114:oxidation-reduction process;GO:0040008:regulation of growth;GO:0007624:ultradian rhythm;	GO:0005829:cytosol;GO:0009897:external side of plasma membrane;GO:0005615:extracellular space;	GO:0003676:nucleic acid binding;GO:0015035:protein disulfide oxidoreductase activity;	--	--	--	gnl|CDD|230979	KOG3041, KOG3041, KOG3041, Nucleoside diphosphate-sugar hydrolase of the MutT (NUDIX) family [Replication, recombination and repair].
Unigene1151762	417	58	17.03	56	17.2	35	11.3	13.08	4.18	10	2.84	19.98	6.69	33.0698	-1.78955	0.522099	-3.4276	0.000608935	0.00760271	Down	--	--	--	--	--	--	--	--	--	--	--	--	--
Unigene1151968	555	18.47	3.12	13.71	2.34	16.95	3.06	0	0	0	0	0	0	8.38715	-6.34079	1.56958	-4.03979	5.3498e-05	0.00106373	Down	--	--	--	--	--	--	--	--	--	--	--	--	--
Unigene1152194	766	1	0.1	1	0.1	3	0.32	12.13	1.3	16	1.51	6	0.65	5.8716	2.5013	0.915104	2.73335	0.00626941	0.0432837	Ups	--	--	--	--	--	--	--	--	--	--	--	--	--
Unigene1152241	332	10	5.3	5.98	3.51	3.34	2.04	26	15.7	31.7	17.2	15.38	10.07	14.5218	1.71306	0.62797	2.72793	0.00637333	0.0437623	Ups	--	--	--	--	--	--	--	--	--	--	--	--	--
Unigene1152263	439	34.17	8.98	58.05	15.83	59.17	16.98	149.36	42.44	301.26	75.99	127.84	37.87	111.17	1.82008	0.343714	5.29532	1.18807e-07	5.64548e-06	Ups	--	--	--	--	--	--	--	--	--	--	--	--	--
Unigene1152268	1148	28.47	1.7	8.69	0.51	26.39	1.64	276.51	17.12	457.19	24.87	220.12	13.79	156.187	3.69617	0.416776	8.86847	7.41605e-19	2.76693e-16	Ups	--	--	--	--	--	--	--	--	--	--	--	--	--
Unigene1152293	1074	15	0.98	8.02	0.51	11	0.75	0	0	1.06	0.06	0	0	6.11954	-4.601	1.25901	-3.65445	0.000257731	0.00383926	Down	--	--	--	--	--	--	--	--	--	--	--	--	--
Unigene1152311	293	0	0	2.46	2.3	0	0	9.56	9.13	11.19	9.69	4.44	4.74	4.0082	3.20455	1.18015	2.71538	0.00662003	0.0449626	Ups	--	--	--	--	--	--	--	--	--	--	--	--	--
Unigene1152329	700	4.54	0.53	14.41	1.68	4.53	0.56	0	0	0	0	0	0	3.80661	-5.34766	1.66889	-3.20432	0.00135384	0.014102	Down	XP_027688716.1	LOW QUALITY PROTEIN: protein ZBED8-like [Chelonia mydas]	sp|Q8IZ13|ZBED8_HUMAN	Q8IZ13	Protein ZBED8 OS=Homo sapiens OX=9606 GN=ZBED8 PE=1 SV=1	-	GO:0005654:nucleoplasm;	-	--	--	--	--	--
Unigene1152377	1481	0	0	0	0	0	0	34.6	1.57	53.88	2.14	7.93	0.36	13.67	6.89341	1.52646	4.51596	6.30301e-06	0.000175542	Ups	XP_018952497.1	PREDICTED: putative nuclease HARBI1 isoform X2 [Cyprinus carpio]	sp|Q6AZB8|HARB1_DANRE	Q6AZB8	Putative nuclease HARBI1 OS=Danio rerio OX=7955 GN=harbi1 PE=2 SV=1	-	GO:0005737:cytoplasm;GO:0005634:nucleus;	GO:0046872:metal ion binding;GO:0004518:nuclease activity;	--	--	--	gnl|CDD|232513	KOG4585, KOG4585, KOG4585, Predicted transposase [Replication, recombination and repair].
Unigene115390	317	0	0	1.24	0.86	0	0	9.97	7.06	17	10.85	9	6.98	5.66311	4.44281	1.25448	3.54156	0.000397773	0.00542757	Ups	--	--	--	--	--	--	--	--	--	--	--	--	--
Unigene1154861	205	7.13	33.08	12.39	72.73	16.41	94.03	3	16.88	0	0	2.22	15.66	6.47323	-2.62273	0.91029	-2.88121	0.00396155	0.0312415	Down	--	--	--	--	--	--	--	--	--	--	--	--	--
Unigene1154871	219	57.52	180.09	53.78	212.47	46.74	183.84	0	0	2.67	9.75	8.78	41.72	29.4027	-3.3464	1.06054	-3.15538	0.0016029	0.0160224	Down	--	--	--	--	--	--	--	--	--	--	--	--	--
Unigene1154880	216	12.35	41.85	23.03	98.59	18.17	77.17	1	4.19	0	0	2.22	11.41	9.10175	-3.87298	0.932922	-4.15146	3.30368e-05	0.000708616	Down	--	--	--	--	--	--	--	--	--	--	--	--	--
Unigene1154890	335	125.35	64.64	114.78	65.39	133.13	79.01	43	25.21	37	19.48	44	27.91	83.4208	-1.62399	0.384496	-4.22369	2.40339e-05	0.000544218	Down	--	--	--	--	--	--	--	--	--	--	--	--	--
Unigene1155059	389	9.13	3.15	10.99	4.02	7.09	2.72	2.25	0.85	0	0	0	0	4.84265	-3.48501	1.13728	-3.06435	0.00218143	0.020174	Down	--	--	--	--	--	--	--	--	--	--	--	--	--
Unigene1155250	299	1	0.75	8	6.9	7	6.25	0	0	0	0	0	0	2.39418	-4.73751	1.74104	-2.72108	0.00650684	0.0444672	Down	--	--	--	--	--	--	--	--	--	--	--	--	--
Unigene1155832	581	22.21	3.48	26.53	4.19	19.23	3.21	80.56	13.33	83.01	12.12	45.01	7.64	43.4752	1.49355	0.41115	3.63261	0.000280564	0.00411797	Ups	--	--	--	--	--	--	--	--	--	--	--	--	--
Unigene1157551	544	38.82	6.8	52.03	9.22	26.66	4.99	6.01	1.11	16	2.62	18.76	3.58	26.6885	-1.52242	0.544309	-2.79698	0.00515825	0.0376728	Down	--	--	--	--	--	--	--	--	--	--	--	--	--
Unigene115783	573	0	0	0	0	0	0	30.37	5.14	15	2.24	5	0.87	7.47672	6.12898	1.59266	3.84826	0.000118959	0.00205455	Ups	--	--	--	--	--	--	--	--	--	--	--	--	--
Unigene1158621	4299	870.09	11.75	1605.56	21	1118.96	15.55	687.79	9.51	821.54	9.96	358.27	4.98	863.432	-1.03977	0.261002	-3.98378	6.78274e-05	0.0012957	Down	XP_027232961.1	guanine nucleotide-binding protein G(o) subunit alpha [Penaeus vannamei]	sp|P38404|GNAO_LOCMI	P38404	Guanine nucleotide-binding protein G(o) subunit alpha OS=Locusta migratoria OX=7004 PE=3 SV=1	GO:0007188:adenylate cyclase-modulating G-protein coupled receptor signaling pathway;	-	GO:0031683:G-protein beta/gamma-subunit complex binding;GO:0005525:GTP binding;GO:0003924:GTPase activity;GO:0046872:metal ion binding;	K04534	guanine nucleotide-binding protein G(o) subunit alpha	ko04015 Rap1 signaling pathway;ko04713 Circadian entrainment;ko04723 Retrograde endocannabinoid signaling;ko04724 Glutamatergic synapse;ko04725 Cholinergic synapse;ko04726 Serotonergic synapse;ko04727 GABAergic synapse;ko04728 Dopaminergic synapse;ko04730 Long-term depression;ko04915 Estrogen signaling pathway;ko04916 Melanogenesis;ko04921 Oxytocin signaling pathway;ko04926 Relaxin signaling path…	gnl|CDD|228033	KOG0082, KOG0082, KOG0082, G-protein alpha subunit (small G protein superfamily) [Cell cycle control, cell division, chromosome partitioning, Signal transduction mechanisms].
Unigene1158685	660	6	0.77	5	0.64	6.08	0.82	27.42	3.68	22	2.6	14.21	1.95	12.6793	1.74288	0.629331	2.76942	0.00561558	0.040047	Ups	--	--	--	--	--	--	--	--	--	--	--	--	--
Unigene1158718	437	12.03	3.19	18.74	5.16	8.71	2.53	59.11	16.97	61.52	15.68	40.6	12.15	31.9181	1.91594	0.464584	4.124	3.72354e-05	0.000784579	Ups	--	--	--	--	--	--	--	--	--	--	--	--	--
Unigene1158720	374	4.99	1.9	8	3.26	6.94	2.96	50	21.07	46	17.3	42.31	18.92	25.4277	2.70808	0.531359	5.09652	3.45955e-07	1.43647e-05	Ups	--	--	--	--	--	--	--	--	--	--	--	--	--
Unigene1159062	921	6	0.48	6.62	0.52	14	1.16	0	0	0	0	0	0	4.36952	-5.52706	1.64878	-3.35221	0.000801692	0.00942048	Down	--	--	--	--	--	--	--	--	--	--	--	--	--
Unigene1159073	314	29.68	18.79	40	28.61	81	60.12	121.18	88.83	130.18	86.05	157.05	126.33	91.8836	1.45639	0.413304	3.52377	0.000425456	0.0057203	Ups	ACY25186.1	anti-lipopolysaccharide factor 2 [Eriocheir sinensis]	--	--	--	--	--	--	--	--	--	--	--
Unigene1159086	328	3.18	1.75	9.35	5.72	22	14.01	37	23.27	59	33.36	33	22.55	25.0873	1.86002	0.544579	3.41551	0.000636633	0.00786999	Ups	--	--	--	--	--	--	--	--	--	--	--	--	--
Unigene1159104	292	11.14	9.1	21.76	20.66	44	43.14	80.82	78.29	86.82	76.29	56.95	61.6	47.1649	1.50522	0.438007	3.43651	0.000589253	0.00741142	Ups	--	--	--	--	--	--	--	--	--	--	--	--	--
Unigene1159260	4174	122.15	1.7	164.85	2.23	185.11	2.65	614.45	8.77	341.7	4.27	592.66	8.5	338.464	1.74169	0.363491	4.79156	1.65494e-06	5.59939e-05	Ups	XP_027236280.1	uncharacterized protein LOC113827582, partial [Penaeus vannamei]	sp|A1ZA47|ZASP_DROME	A1ZA47	PDZ and LIM domain protein Zasp OS=Drosophila melanogaster OX=7227 GN=Zasp52 PE=1 SV=2	GO:0061061:muscle structure development;GO:0030239:myofibril assembly;GO:0001952:regulation of cell-matrix adhesion;	GO:0015629:actin cytoskeleton;GO:0045177:apical part of cell;GO:0045178:basal part of cell;GO:0016323:basolateral plasma membrane;GO:0031252:cell leading edge;GO:0005925:focal adhesion;GO:0005927:muscle tendon junction;GO:0001725:stress fiber;GO:0030018:Z disc;GO:0005915:zonula adherens;	GO:0003779:actin binding;GO:0042805:actinin binding;GO:0046872:metal ion binding;GO:0051371:muscle alpha-actinin binding;	--	--	--	gnl|CDD|231147	KOG3209, KOG3209, KOG3209, WW domain-containing protein [General function prediction only].
Unigene1159264	4330	18.64	0.25	88.39	1.15	109.61	1.51	284.04	3.9	399.2	4.8	96.1	1.33	145.664	1.74171	0.447522	3.8919	9.94643e-05	0.00177275	Ups	XP_027236280.1	uncharacterized protein LOC113827582, partial [Penaeus vannamei]	sp|A1ZA47|ZASP_DROME	A1ZA47	PDZ and LIM domain protein Zasp OS=Drosophila melanogaster OX=7227 GN=Zasp52 PE=1 SV=2	GO:0061061:muscle structure development;GO:0030239:myofibril assembly;GO:0001952:regulation of cell-matrix adhesion;	GO:0015629:actin cytoskeleton;GO:0045177:apical part of cell;GO:0045178:basal part of cell;GO:0016323:basolateral plasma membrane;GO:0031252:cell leading edge;GO:0005925:focal adhesion;GO:0005927:muscle tendon junction;GO:0001725:stress fiber;GO:0030018:Z disc;GO:0005915:zonula adherens;	GO:0003779:actin binding;GO:0042805:actinin binding;GO:0046872:metal ion binding;GO:0051371:muscle alpha-actinin binding;	--	--	--	gnl|CDD|231147	KOG3209, KOG3209, KOG3209, WW domain-containing protein [General function prediction only].
Unigene1159273	950	10.04	0.77	0	0	5.23	0.42	0	0	0	0	0	0	2.89266	-4.84007	1.73957	-2.78234	0.0053968	0.0389257	Down	--	--	--	--	--	--	--	--	--	--	--	--	--
Unigene1159274	818	0	0	14.01	1.3	5.78	0.57	0	0	0	0	0	0	2.88215	-4.91718	1.72927	-2.8435	0.00446213	0.0340455	Down	--	--	--	--	--	--	--	--	--	--	--	--	--
Unigene1159340	874	0	0	3.45	0.29	0	0	48.29	4.29	87.32	6.82	46.77	4.21	28.3963	5.55969	0.845596	6.57488	4.86939e-11	5.18126e-09	Ups	--	--	--	--	--	--	--	--	--	--	--	--	--
Unigene1159342	784	0	0	0.05	0.01	0	0	9.66	1	26.68	2.43	1.8	0.19	5.26806	5.69051	1.63735	3.47544	0.000510021	0.00660596	Ups	--	--	--	--	--	--	--	--	--	--	--	--	--
Unigene1159610	4700	2.53	0.03	14.41	0.17	11.01	0.14	0	0	0	0	0	0	4.27182	-5.50385	1.65287	-3.32988	0.000868838	0.0100447	Down	XP_027230104.1	uncharacterized aarF domain-containing protein kinase 5-like [Penaeus vannamei]	sp|Q80V03|ADCK5_MOUSE	Q80V03	Uncharacterized aarF domain-containing protein kinase 5 OS=Mus musculus OX=10090 GN=Adck5 PE=2 SV=2	-	GO:0016021:integral component of membrane;GO:0005739:mitochondrion;	GO:0004674:protein serine/threonine kinase activity;	--	--	--	gnl|CDD|229177	KOG1235, KOG1235, KOG1235, Predicted unusual protein kinase [General function prediction only].
Unigene1159612	761	0	0	0	0	0	0	6.56	0.71	6.68	0.64	10.11	1.11	4.04601	5.34615	1.66588	3.20921	0.00133101	0.0139273	Ups	ROT78071.1	hypothetical protein C7M84_003228 [Penaeus vannamei]	sp|Q80V03|ADCK5_MOUSE	Q80V03	Uncharacterized aarF domain-containing protein kinase 5 OS=Mus musculus OX=10090 GN=Adck5 PE=2 SV=2	-	GO:0016021:integral component of membrane;GO:0005739:mitochondrion;	GO:0004674:protein serine/threonine kinase activity;	--	--	--	--	--
Unigene1159613	4744	0	0	0	0	0	0	162.8	2.03	294.83	3.22	65.5	0.82	75.102	9.02005	1.38155	6.52894	6.62383e-11	6.82535e-09	Ups	XP_027230104.1	uncharacterized aarF domain-containing protein kinase 5-like [Penaeus vannamei]	sp|Q80V03|ADCK5_MOUSE	Q80V03	Uncharacterized aarF domain-containing protein kinase 5 OS=Mus musculus OX=10090 GN=Adck5 PE=2 SV=2	-	GO:0016021:integral component of membrane;GO:0005739:mitochondrion;	GO:0004674:protein serine/threonine kinase activity;	--	--	--	gnl|CDD|229177	KOG1235, KOG1235, KOG1235, Predicted unusual protein kinase [General function prediction only].
Unigene1160238	1417	5.69	0.26	27.1	1.23	10.02	0.48	0	0	0	0	0	0	6.6124	-6.0468	1.6001	-3.779	0.000157458	0.00257572	Down	XP_027219764.1	4-coumarate--CoA ligase 1-like [Penaeus vannamei]	sp|P41636|4CL_PINTA	P41636	4-coumarate--CoA ligase OS=Pinus taeda OX=3352 GN=4CL PE=2 SV=1	GO:0009698:phenylpropanoid metabolic process;	-	GO:0016207:4-coumarate-CoA ligase activity;GO:0005524:ATP binding;	--	--	--	gnl|CDD|229119	KOG1176, KOG1176, KOG1176, Acyl-CoA synthetase [Lipid transport and metabolism].
Unigene1160240	2123	1.46	0.04	32.79	0.93	48.54	1.46	0	0	0	0	0	0	12.2058	-6.13785	1.686	-3.64047	0.000272137	0.00401796	Down	XP_027219764.1	4-coumarate--CoA ligase 1-like [Penaeus vannamei]	sp|P41636|4CL_PINTA	P41636	4-coumarate--CoA ligase OS=Pinus taeda OX=3352 GN=4CL PE=2 SV=1	GO:0009698:phenylpropanoid metabolic process;	-	GO:0016207:4-coumarate-CoA ligase activity;GO:0005524:ATP binding;	--	--	--	gnl|CDD|229119	KOG1176, KOG1176, KOG1176, Acyl-CoA synthetase [Lipid transport and metabolism].
Unigene1160272	1171	41.9	2.45	67.82	3.88	36.38	2.21	10.65	0.64	10.82	0.57	5	0.31	28.1279	-2.49377	0.510995	-4.88022	1.05966e-06	3.80584e-05	Down	XP_027209983.1	uncharacterized protein LOC113803404 [Penaeus vannamei]	sp|Q9QR71|LANA1_HHV8P	Q9QR71	Protein LANA1 OS=Human herpesvirus 8 type P (isolate GK18) OX=868565 GN=LANA1 PE=1 SV=1	GO:0039644:suppression by virus of host NF-kappaB transcription factor activity;	GO:0042025:host cell nucleus;	GO:0003677:DNA binding;	--	--	--	gnl|CDD|232584	KOG4657, KOG4657, KOG4657, Uncharacterized conserved protein [Function unknown].
Unigene1160327	1132	13.33	0.81	60.2	3.6	48.09	3.05	12.94	0.82	19	1.05	4.19	0.27	23.6316	-1.77637	0.559989	-3.17215	0.00151314	0.0153543	Down	--	--	--	--	--	--	--	--	--	--	--	--	--
Unigene1160414	1783	33.94	1.2	70.82	2.44	69.95	2.56	155.12	5.65	247.08	7.89	86.05	3.16	100.034	1.363	0.352062	3.8715	0.00010817	0.00189819	Ups	XP_027224751.1	2,4-dienoyl-CoA reductase, mitochondrial-like isoform X1 [Penaeus vannamei]	sp|Q64591|DECR_RAT	Q64591	2,4-dienoyl-CoA reductase, mitochondrial OS=Rattus norvegicus OX=10116 GN=Decr1 PE=1 SV=2	GO:0006635:fatty acid beta-oxidation;	GO:0005739:mitochondrion;	GO:0008670:2,4-dienoyl-CoA reductase (NADPH) activity;	--	--	--	gnl|CDD|228672	KOG0725, KOG0725, KOG0725, Reductases with broad range of substrate specificities [General function prediction only].
Unigene1160463	250	0	0	0	0	0.99	1.95	8	15.58	5.11	9.17	9.31	21.15	3.88981	3.85572	1.3263	2.90713	0.00364762	0.0294596	Ups	--	--	--	--	--	--	--	--	--	--	--	--	--
Unigene1160491	652	2.78	0.36	7.55	0.98	7.32	1.01	0	0	0	0	0	0	2.82361	-4.97269	1.70946	-2.90893	0.00362667	0.029325	Down	--	--	--	--	--	--	--	--	--	--	--	--	--
Unigene1160639	335	0	0	2	1.14	0	0	21.29	12.48	17.43	9.18	20	12.69	9.81191	4.49207	1.03664	4.33331	1.46887e-05	0.000358797	Ups	--	--	--	--	--	--	--	--	--	--	--	--	--
Unigene1160882	618	11.74	1.66	13.75	1.95	4	0.6	0	0	1	0.13	0	0	5.28345	-4.39251	1.28877	-3.40828	0.000653734	0.00802988	Down	--	--	--	--	--	--	--	--	--	--	--	--	--
Unigene1160958	688	35.61	4.27	52.5	6.28	58.21	7.37	8.9	1.12	3.72	0.41	7.81	1	27.3184	-2.75436	0.530864	-5.18844	2.12063e-07	9.38726e-06	Down	--	--	--	--	--	--	--	--	--	--	--	--	--
Unigene1161047	597	3	0.45	0	0	1	0.16	19	3	25	3.48	28	4.53	12.6946	3.89119	0.854761	4.55237	5.30448e-06	0.000151359	Ups	--	--	--	--	--	--	--	--	--	--	--	--	--
Unigene1161119	807	2.82	0.27	4.75	0.45	0	0	40.68	4.04	32.47	2.84	33.26	3.36	18.5288	3.57357	0.699553	5.10837	3.2495e-07	1.36059e-05	Ups	--	--	--	--	--	--	--	--	--	--	--	--	--
Unigene1161165	266	6	7.13	5.83	8.33	4	5.86	0	0	0	0	0	0	2.73649	-4.90575	1.71688	-2.85736	0.00427186	0.0329783	Down	--	--	--	--	--	--	--	--	--	--	--	--	--
Unigene1161208	475	4	0.9	5	1.15	9	2.18	33	7.94	43	9.16	25.91	6.46	18.7359	2.38242	0.570386	4.17686	2.95561e-05	0.000646751	Ups	--	--	--	--	--	--	--	--	--	--	--	--	--
Unigene1161209	389	18.79	6.48	20	7.32	14	5.37	1	0.38	0	0	0	0	9.15877	-5.15086	1.19478	-4.31115	1.6241e-05	0.000390914	Down	--	--	--	--	--	--	--	--	--	--	--	--	--
Unigene1161212	310	0	0	0	0	0	0	7	5.38	17.98	12.47	6.47	5.47	4.55134	5.53042	1.64676	3.35836	0.000784052	0.00926099	Ups	--	--	--	--	--	--	--	--	--	--	--	--	--
Unigene116173	433	42	11.36	47	13.22	23	6.81	15	4.4	18	4.68	11	3.36	25.9497	-1.45077	0.506889	-2.8621	0.00420849	0.0326437	Down	--	--	--	--	--	--	--	--	--	--	--	--	--
Unigene1161754	592	0	0	3.53	0.54	2	0.32	22.45	3.6	44.74	6.33	12	1.97	12.2949	3.4566	0.794629	4.34995	1.36169e-05	0.000337393	Ups	--	--	--	--	--	--	--	--	--	--	--	--	--
Unigene1161929	361	5.32	2.22	13.52	6.09	3.84	1.81	0	0	1.85	0.77	0	0	3.90343	-3.26298	1.20677	-2.7039	0.00685308	0.0461028	Down	--	--	--	--	--	--	--	--	--	--	--	--	--
Unigene1161941	377	8.87	3.3	11	4.38	16	6.67	2	0.82	0	0	0	0	6.18461	-3.86552	1.09067	-3.54418	0.000393841	0.00538507	Down	--	--	--	--	--	--	--	--	--	--	--	--	--
Unigene1161963	1907	16.09	0.53	31.43	1	15.58	0.53	1.16	0.04	1	0.03	0	0	10.4974	-4.67432	1.02056	-4.58014	4.64669e-06	0.000135097	Down	ROT60612.1	Adducin-related protein [Penaeus vannamei]	--	--	--	--	--	--	--	--	--	--	--
Unigene1162078	782	13	1.29	26	2.57	29.46	3.08	1	0.1	3	0.27	1	0.11	11.5396	-3.66232	0.810173	-4.52042	6.17169e-06	0.000172433	Down	--	--	--	--	--	--	--	--	--	--	--	--	--
Unigene1162165	683	0	0	0	0	0	0	15	1.91	6	0.67	2	0.26	3.448	5.14388	1.69274	3.03879	0.00237531	0.0215077	Ups	XP_027376919.1	interferon alpha-inducible protein 27-like protein 2 [Bos indicus x Bos taurus]	--	--	--	--	--	--	--	--	--	--	--
Unigene1162501	471	6.28	1.43	3.55	0.83	10.9	2.69	80.95	19.8	103.66	22.47	74.65	18.93	44.5185	3.51016	0.492036	7.13395	9.75267e-13	1.42538e-10	Ups	--	--	--	--	--	--	--	--	--	--	--	--	--
Unigene1162790	373	3.2	1.23	21.6	8.86	19.65	8.44	5	2.12	2.91	1.1	0	0	7.88059	-2.39564	0.866622	-2.76435	0.00570371	0.0405182	Down	XP_027220893.1	actin, muscle-like [Penaeus vannamei]	sp|P45886|ACT3_BACDO	P45886	Actin-3, muscle-specific OS=Bactrocera dorsalis OX=27457 PE=2 SV=1	-	GO:0005737:cytoplasm;GO:0005856:cytoskeleton;	GO:0005524:ATP binding;	K05692	actin beta/gamma 1	ko04015 Rap1 signaling pathway;ko04145 Phagosome;ko04210 Apoptosis;ko04390 Hippo signaling pathway;ko04391 Hippo signaling pathway - fly;ko04510 Focal adhesion;ko04520 Adherens junction;ko04530 Tight junction;ko04611 Platelet activation;ko04670 Leukocyte transendothelial migration;ko04714 Thermogenesis;ko04745 Phototransduction - fly;ko04810 Regulation of actin cytoskeleton;ko04919 Thyroid hormon…	gnl|CDD|228623	KOG0676, KOG0676, KOG0676, Actin and related proteins [Cytoskeleton].
Unigene1163107	496	0	0	0	0	0	0	24	5.3	28	5.47	27	6.16	12.8206	6.81542	1.52757	4.4616	8.13496e-06	0.000216805	Ups	--	--	--	--	--	--	--	--	--	--	--	--	--
Unigene1165051	1525	150.47	6.39	199.39	8.26	197.19	8.67	16.05	0.7	11.87	0.46	34.4	1.52	100.948	-3.02945	0.453357	-6.68227	2.35273e-11	2.65269e-09	Down	--	--	--	--	--	--	--	--	--	--	--	--	--
Unigene1165109	871	0	0	5.72	0.48	0	0	34	3.03	38	2.98	8	0.72	12.4019	3.46669	0.846785	4.09395	4.24094e-05	0.00087535	Ups	ROT72006.1	putative methyltransferase-like protein 16-like [Penaeus vannamei]	sp|Q290Z2|MET16_DROPS	Q290Z2	U6 small nuclear RNA (adenine-(43)-N(6))-methyltransferase OS=Drosophila pseudoobscura pseudoobscura OX=46245 GN=GA20428 PE=3 SV=2	-	-	GO:0008168:methyltransferase activity;GO:0003676:nucleic acid binding;	--	--	--	gnl|CDD|230851	KOG2912, KOG2912, KOG2912, Predicted DNA methylase [Function unknown].
Unigene1165111	425	0	0	0	0	0	0	4.76	1.46	8.36	2.27	5.1	1.63	2.805	4.90165	1.71418	2.85947	0.00424355	0.0328354	Ups	--	--	--	--	--	--	--	--	--	--	--	--	--
Unigene1165121	1109	0	0	2.76	0.17	5.29	0.34	30.3	1.96	18.01	1.02	25.62	1.68	13.4652	3.14917	0.750666	4.19517	2.72666e-05	0.000604436	Ups	--	--	--	--	--	--	--	--	--	--	--	--	--
Unigene1165146	1195	0	0	0	0	0	0	11	0.65	3.52	0.18	2	0.12	2.59232	4.77589	1.73344	2.75515	0.00586655	0.0412757	Ups	XP_027222818.1	V-type proton ATPase 16 kDa proteolipid subunit-like [Penaeus vannamei]	sp|P31403|VATL_MANSE	P31403	V-type proton ATPase 16 kDa proteolipid subunit OS=Manduca sexta OX=7130 GN=VHA16 PE=2 SV=1	GO:0015991:ATP hydrolysis coupled proton transport;	GO:0016021:integral component of membrane;GO:0033179:proton-transporting V-type ATPase, V0 domain;GO:0005774:vacuolar membrane;	GO:0015078:hydrogen ion transmembrane transporter activity;	--	--	--	--	--
Unigene1165171	564	576.63	94.91	518.9	86.23	561.22	98.53	1661.03	289.25	1286.52	197.84	1929.5	345.02	1101.48	1.53332	0.340995	4.4966	6.90484e-06	0.000189112	Ups	--	--	--	--	--	--	--	--	--	--	--	--	--
Unigene1165172	378	73.44	27.18	32.28	12.75	58.31	24.14	12	4.91	9	3.29	11.01	4.78	34.131	-2.42777	0.537909	-4.51335	6.38104e-06	0.000177282	Down	--	--	--	--	--	--	--	--	--	--	--	--	--
Unigene1165188	3215	371.35	6.84	657.06	11.73	489.53	9.29	261.63	4.94	343.88	5.69	150.72	2.86	360.215	-1.09894	0.271568	-4.04664	5.19574e-05	0.00103799	Down	XP_027227672.1	lamina-associated polypeptide 2, isoforms beta/delta/epsilon/gamma-like [Penaeus vannamei]	sp|Q9XTB5|LEM2_CAEEL	Q9XTB5	LEM protein 2 OS=Caenorhabditis elegans OX=6239 GN=lem-2 PE=1 SV=1	GO:0007059:chromosome segregation;GO:0000281:mitotic cytokinesis;GO:0010165:response to X-ray;	GO:0005694:chromosome;GO:0016021:integral component of membrane;GO:0005635:nuclear envelope;GO:0005637:nuclear inner membrane;	GO:0031490:chromatin DNA binding;GO:0005521:lamin binding;	--	--	--	--	--
Unigene1165239	482	41	8.94	48.35	10.81	87.19	20.54	137.5	32.1	335.57	69.38	123.68	29.89	117.208	1.61859	0.380796	4.25054	2.1326e-05	0.000491702	Ups	--	--	--	--	--	--	--	--	--	--	--	--	--
Unigene1166430	365	23.99	9.72	19.95	8.7	12	5.48	0	0	0	0	0	0	9.78168	-6.51828	1.5561	-4.18887	2.80352e-05	0.000618703	Down	--	--	--	--	--	--	--	--	--	--	--	--	--
Unigene1166485	964	64.81	4.85	90.54	6.68	80.42	6.29	0	0	0	0	0	0	38.8037	-8.27671	1.42172	-5.82163	5.82768e-09	3.93768e-07	Down	XP_013103919.1	PREDICTED: Na(+)/H(+) exchange regulatory cofactor NHE-RF1 [Stomoxys calcitrans]	--	--	--	--	--	--	--	--	--	--	--
Unigene1166490	492	89.3	18.73	110.43	23.69	69.75	15.78	44	9.86	48	9.52	23.47	5.44	62.6445	-1.34419	0.387476	-3.46908	0.000522245	0.00673361	Down	--	--	--	--	--	--	--	--	--	--	--	--	--
Unigene1166659	1147	37.29	2.23	46.65	2.74	62.37	3.89	115.24	7.14	302.39	16.47	304.19	19.07	142.92	2.28852	0.425359	5.38021	7.43982e-08	3.74137e-06	Ups	--	--	--	--	--	--	--	--	--	--	--	--	--
Unigene1166741	357	10.99	4.72	31.26	14.56	12.85	6.25	0	0	6	2.58	2	1.03	9.86257	-2.74304	0.804884	-3.40799	0.000654429	0.00803549	Down	--	--	--	--	--	--	--	--	--	--	--	--	--
Unigene1166756	460	11.55	2.76	19	4.68	12	3.11	0	0	3	0.68	3	0.8	8.06752	-2.75029	0.843638	-3.26004	0.00111397	0.0121321	Down	--	--	--	--	--	--	--	--	--	--	--	--	--
Unigene1166774	2245	2.79	0.08	3.75	0.1	10	0.28	30.86	0.86	21.01	0.52	19.01	0.54	14.0355	1.98639	0.638364	3.11169	0.0018602	0.0179315	Ups	--	--	--	--	--	--	--	--	--	--	--	--	--
Unigene1166831	2192	85.87	2.41	171.44	4.67	116	3.36	90	2.59	78	1.97	26	0.75	88.8557	-1.03974	0.384618	-2.70329	0.00686561	0.0461545	Down	ROT76474.1	Meteorin-like protein [Penaeus vannamei]	sp|Q7ZV46|METRL_DANRE	Q7ZV46	Meteorin-like protein OS=Danio rerio OX=7955 GN=metrnl PE=2 SV=1	GO:0050873:brown fat cell differentiation;GO:0097009:energy homeostasis;GO:0050728:negative regulation of inflammatory response;GO:0090336:positive regulation of brown fat cell differentiation;GO:0009409:response to cold;GO:0014850:response to muscle activity;	GO:0005615:extracellular space;	GO:0005179:hormone activity;	--	--	--	--	--
Unigene1166845	754	20	2.1	38	3.96	30.69	3.39	0	0	0	0	0	0	14.3112	-7.03202	1.51037	-4.65584	3.22664e-06	9.90463e-05	Down	--	--	--	--	--	--	--	--	--	--	--	--	--
Unigene1166846	1047	0	0	0	0	2.31	0.16	14	0.98	10	0.61	6	0.42	4.93291	3.48524	1.1368	3.06583	0.00217064	0.0200922	Ups	--	--	--	--	--	--	--	--	--	--	--	--	--
Unigene1166885	635	100.73	13.67	313.54	42.62	413.51	59.46	57.78	8.25	137.17	17.26	67.16	9.8	167.873	-1.66708	0.398591	-4.18243	2.88409e-05	0.000633171	Down	--	--	--	--	--	--	--	--	--	--	--	--	--
Unigene1166901	991	66.69	4.82	138.45	9.84	133.49	10.06	328.15	24.58	505.71	33.29	267.01	20.26	222.584	1.63515	0.293149	5.57787	2.43479e-08	1.39933e-06	Ups	--	--	--	--	--	--	--	--	--	--	--	--	--
Unigene1166938	588	31	4.76	19.13	2.96	25.09	4.1	5	0.81	3	0.43	2	0.33	14.6358	-2.95889	0.693364	-4.26745	1.97724e-05	0.00046031	Down	--	--	--	--	--	--	--	--	--	--	--	--	--
Unigene1166951	954	0	0	0	0	1.24	0.1	7.08	0.56	10.65	0.74	6.8	0.54	4.05152	3.94801	1.30638	3.02209	0.00251038	0.022394	Ups	--	--	--	--	--	--	--	--	--	--	--	--	--
Unigene1167031	746	0	0	0	0	0	0	4.45	0.49	10	0.98	4.18	0.47	2.68667	4.84888	1.72146	2.81672	0.0048517	0.0360844	Ups	--	--	--	--	--	--	--	--	--	--	--	--	--
Unigene1167044	206	80.94	364.27	60.44	344.2	59.68	332.47	136.93	749.13	130.5	678.7	255.69	1750.46	125.951	1.3699	0.453943	3.01779	0.00254627	0.0226291	Ups	--	--	--	--	--	--	--	--	--	--	--	--	--
Unigene1167314	3449	15.98	0.27	43.79	0.72	33.65	0.59	0	0	0	0	0	0	14.7515	-7.06828	1.50874	-4.6849	2.801e-06	8.74185e-05	Down	XP_023713169.1	chromosome transmission fidelity protein 18 homolog [Cryptotermes secundus]	sp|Q6NU40|CTF18_XENLA	Q6NU40	Chromosome transmission fidelity protein 18 homolog OS=Xenopus laevis OX=8355 GN=chtf18 PE=2 SV=1	GO:0007049:cell cycle;GO:0006260:DNA replication;	GO:0005663:DNA replication factor C complex;GO:0005634:nucleus;	GO:0005524:ATP binding;GO:0003689:DNA clamp loader activity;	--	--	--	gnl|CDD|229908	KOG1969, KOG1969, KOG1969, DNA replication checkpoint protein CHL12/CTF18 [Energy production and conversion, Replication, recombination and repair].
Unigene1167425	290	22.99	19.27	21	20.51	15	15.12	71.99	71.71	85.61	77.41	58.67	65.37	44.2041	1.7497	0.425649	4.11065	3.94545e-05	0.000824072	Ups	--	--	--	--	--	--	--	--	--	--	--	--	--
Unigene1167494	806	9.74	0.93	11.2	1.06	3.85	0.39	0	0	0	0	0	0	4.30517	-5.47893	1.65547	-3.30959	0.00093433	0.0106302	Down	--	--	--	--	--	--	--	--	--	--	--	--	--
Unigene1167495	782	0	0	0	0	0	0	69.53	7.22	52.47	4.8	68.4	7.23	31.4685	7.92736	1.4472	5.47771	4.30857e-08	2.30953e-06	Ups	--	--	--	--	--	--	--	--	--	--	--	--	--
Unigene1167498	703	27.47	3.19	9.68	1.12	11.27	1.38	0	0	0	0	1.15	0.14	9.06888	-5.03828	1.21334	-4.15241	3.28993e-05	0.000706332	Down	--	--	--	--	--	--	--	--	--	--	--	--	--
Unigene116758	393	29.03	9.77	20.24	7.21	20.03	7.48	1	0.37	1	0.33	6	2.34	13.5944	-3.00514	0.760995	-3.94897	7.84893e-05	0.00146496	Down	--	--	--	--	--	--	--	--	--	--	--	--	--
Unigene1167765	398	17	5.55	40	13.79	18	6.51	6	2.15	15	4.78	5	1.88	15.8308	-1.59245	0.594735	-2.67758	0.0074157	0.0487274	Down	--	--	--	--	--	--	--	--	--	--	--	--	--
Unigene1167814	278	7	6.92	19	22.22	13	15.65	1	1.19	2	2.17	1	1.35	6.7489	-3.13104	0.927179	-3.37696	0.000732929	0.00877458	Down	--	--	--	--	--	--	--	--	--	--	--	--	--
Unigene116787	579	17	2.68	1.48	0.23	14	2.35	0	0	1	0.15	0	0	6.00253	-4.51761	1.31608	-3.43262	0.000597773	0.00749585	Down	--	--	--	--	--	--	--	--	--	--	--	--	--
Unigene116796	519	0	0	1.65	0.32	2.35	0.48	588.62	119.12	1356.27	242.71	372.08	77.62	335.905	8.68995	0.717463	12.112	9.1193e-34	1.25091e-30	Ups	--	--	--	--	--	--	--	--	--	--	--	--	--
Unigene1168204	1233	54.94	3.01	75.59	4.06	47.11	2.68	11.86	0.67	11.32	0.56	8.06	0.46	34.483	-2.56992	0.477083	-5.38673	7.1751e-08	3.62425e-06	Down	XP_027231127.1	uncharacterized protein LOC113822793 [Penaeus vannamei]	--	--	--	--	--	--	--	--	--	--	--
Unigene1168292	3261	15	0.27	62	1.09	53	0.99	116.71	2.17	160	2.61	59	1.1	69.9321	1.29928	0.412502	3.14974	0.00163414	0.0162533	Ups	RXG55206.1	hypothetical protein Avbf_12404 [Armadillidium vulgare]	sp|Q258K2|MYH9_CANLF	Q258K2	Myosin-9 OS=Canis lupus familiaris OX=9615 GN=MYH9 PE=2 SV=1	GO:0031532:actin cytoskeleton reorganization;GO:0030048:actin filament-based movement;GO:0001525:angiogenesis;GO:0043534:blood vessel endothelial cell migration;GO:0007155:cell adhesion;GO:0032506:cytokinetic process;GO:0006509:membrane protein ectodomain proteolysis;GO:0030224:monocyte differentiation;GO:1903919:negative regulation of actin filament severing;GO:0006911:phagocytosis, engulfment;G…	GO:0015629:actin cytoskeleton;GO:0005826:actomyosin contractile ring;GO:0031252:cell leading edge;GO:0032154:cleavage furrow;GO:0005737:cytoplasm;GO:0005829:cytosol;GO:0070382:exocytic vesicle;GO:0016459:myosin complex;GO:0005634:nucleus;GO:0005886:plasma membrane;GO:0032991:macromolecular complex;GO:0001726:ruffle;GO:0001725:stress fiber;	GO:0051015:actin filament binding;GO:0005524:ATP binding;GO:0016887:ATPase activity;GO:0005516:calmodulin binding;GO:0005178:integrin binding;GO:0000146:microfilament motor activity;GO:0042803:protein homodimerization activity;GO:0043495:protein anchor;	--	--	--	gnl|CDD|228111	KOG0161, KOG0161, KOG0161, Myosin class II heavy chain [Cytoskeleton].
Unigene1168341	1876	335.22	11.19	599.49	19.49	341.45	11.79	249.29	8.56	343.36	10.34	94.34	3.26	307.856	-1.04151	0.338754	-3.07453	0.00210836	0.0196709	Down	XP_027220972.1	protein limb expression 1 homolog [Penaeus vannamei]	sp|Q8BQ89|LIX1L_MOUSE	Q8BQ89	LIX1-like protein OS=Mus musculus OX=10090 GN=Lix1l PE=2 SV=2	GO:0097352:autophagosome maturation;GO:0006914:autophagy;	GO:0005737:cytoplasm;	-	K16673	LIX1-like protein	ko04391 Hippo signaling pathway - fly;	--	--
Unigene1168358	842	71.1	6.39	53.15	4.72	43.22	4.07	21.13	1.98	15.42	1.27	24.25	2.3	39.3096	-1.52212	0.492464	-3.09083	0.00199596	0.0188868	Down	--	--	--	--	--	--	--	--	--	--	--	--	--
Unigene1168836	1913	10.29	0.34	46.41	1.48	29.61	1	2.97	0.1	11.99	0.35	2.27	0.08	15.5072	-2.35272	0.668	-3.52203	0.000428254	0.0057518	Down	--	--	--	--	--	--	--	--	--	--	--	--	--
Unigene1168854	319	4.47	2.69	6	4.05	6	4.21	27.02	18.72	62.52	39	33	24.99	21.4579	2.79187	0.578978	4.82207	1.42077e-06	4.90772e-05	Ups	--	--	--	--	--	--	--	--	--	--	--	--	--
Unigene1168861	463	1.12	0.26	1.04	0.25	0	0	28.52	7.23	42.25	9.49	25.4	6.68	15.2374	5.10615	0.973689	5.24413	1.57023e-07	7.21161e-06	Ups	--	--	--	--	--	--	--	--	--	--	--	--	--
Unigene1168865	491	14.02	2.95	14.74	3.17	21.26	4.83	42.43	9.55	114.39	22.79	64.94	15.11	42.4553	2.0255	0.460129	4.40202	1.07249e-05	0.000274767	Ups	--	--	--	--	--	--	--	--	--	--	--	--	--
Unigene1168866	434	20.75	5.59	49.61	13.89	65.44	19.27	0	0	0	0	3.17	0.96	21.9346	-5.15468	0.863082	-5.97241	2.33775e-09	1.73168e-07	Down	--	--	--	--	--	--	--	--	--	--	--	--	--
Unigene1168987	456	10.08	2.45	19.01	4.77	38	10.04	4.18	1.09	11.5	2.67	3.2	0.87	13.2313	-1.85964	0.664046	-2.80047	0.00510285	0.0374099	Down	--	--	--	--	--	--	--	--	--	--	--	--	--
Unigene1168990	583	1.74	0.27	6.38	1	7.63	1.26	0	0	0	0	0	0	2.47407	-4.79271	1.73185	-2.76739	0.00565063	0.0402415	Down	--	--	--	--	--	--	--	--	--	--	--	--	--
Unigene1169052	1434	6.27	0.29	21.8	0.97	29.13	1.38	3.28	0.15	2.54	0.11	3.47	0.16	10.1973	-2.53733	0.757164	-3.35109	0.000804931	0.00944976	Down	--	--	--	--	--	--	--	--	--	--	--	--	--
Unigene1169092	7574	36.81	0.28	13.21	0.1	20.92	0.16	3.73	0.03	0	0	0	0	13.5309	-4.10568	0.905805	-4.53263	5.82539e-06	0.000164005	Down	XP_027236453.1	LOW QUALITY PROTEIN: zinc finger protein 423-like [Penaeus vannamei]	sp|Q80TS5|ZN423_MOUSE	Q80TS5	Zinc finger protein 423 OS=Mus musculus OX=10090 GN=Znf423 PE=1 SV=2	GO:0030154:cell differentiation;GO:0045892:negative regulation of transcription, DNA-templated;GO:0007399:nervous system development;GO:0007219:Notch signaling pathway;GO:0030513:positive regulation of BMP signaling pathway;GO:0045893:positive regulation of transcription, DNA-templated;	GO:0005654:nucleoplasm;GO:0005634:nucleus;	GO:0046872:metal ion binding;GO:0046982:protein heterodimerization activity;GO:0042803:protein homodimerization activity;GO:0043565:sequence-specific DNA binding;	--	--	--	gnl|CDD|231542	KOG3608, KOG3608, KOG3608, Zn finger proteins [General function prediction only].
Unigene116913	814	66	6.21	18	1.68	29	2.86	10	0.98	16	1.38	11	1.1	26.8723	-1.79908	0.599675	-3.00009	0.00269897	0.0236119	Down	--	--	--	--	--	--	--	--	--	--	--	--	--
Unigene1169186	339	48.8	24.29	83.29	45.63	83.19	47.5	17.02	9.6	22.49	11.39	5	3.04	41.0356	-2.37546	0.447307	-5.31059	1.09273e-07	5.24277e-06	Down	--	--	--	--	--	--	--	--	--	--	--	--	--
Unigene1169201	447	19.7	4.99	57.43	15.05	37.21	10.26	18.44	5.04	19.47	4.72	5.31	1.51	24.0425	-1.49591	0.517885	-2.8885	0.0038709	0.0307546	Down	--	--	--	--	--	--	--	--	--	--	--	--	--
Unigene1169292	216	4	13.55	4.43	18.97	6.61	28.08	0	0	0	0	0	0	2.47046	-4.78257	1.73144	-2.76219	0.00574156	0.0406563	Down	--	--	--	--	--	--	--	--	--	--	--	--	--
Unigene1169355	297	46	35.32	42.4	37.58	40.65	37.24	8	7.24	23	18.86	7	7.04	27.4831	-1.91505	0.508876	-3.76329	0.000167691	0.00271002	Down	--	--	--	--	--	--	--	--	--	--	--	--	--
Unigene1169362	434	39.14	10.54	50.7	14.19	41.31	12.16	4.19	1.22	5.23	1.35	4.72	1.44	24.0111	-3.22499	0.570993	-5.64803	1.62298e-08	9.81315e-07	Down	--	--	--	--	--	--	--	--	--	--	--	--	--
Unigene1169537	560	21	3.5	28	4.71	45	8	8	1.41	7	1.09	8	1.45	18.9686	-2.00929	0.560812	-3.58281	0.000339916	0.00478788	Down	--	--	--	--	--	--	--	--	--	--	--	--	--
Unigene1169733	1386	0	0	0	0	0	0	72.87	3.57	83.49	3.59	28.74	1.42	27.4768	7.7801	1.45594	5.34369	9.10737e-08	4.47519e-06	Ups	XP_027207510.1	arginine/serine-rich protein PNISR-like isoform X2 [Penaeus vannamei]	sp|Q3MHP1|UB2L3_BOVIN	Q3MHP1	Ubiquitin-conjugating enzyme E2 L3 OS=Bos taurus OX=9913 GN=UBE2L3 PE=2 SV=1	GO:0044770:cell cycle phase transition;GO:0008283:cell proliferation;GO:0071385:cellular response to glucocorticoid stimulus;GO:0071383:cellular response to steroid hormone stimulus;GO:0070979:protein K11-linked ubiquitination;GO:0000209:protein polyubiquitination;GO:0016567:protein ubiquitination;GO:0006355:regulation of transcription, DNA-templated;GO:0006511:ubiquitin-dependent protein catabol…	GO:0005737:cytoplasm;GO:0005634:nucleus;GO:0000151:ubiquitin ligase complex;	GO:0005524:ATP binding;GO:0003713:transcription coactivator activity;GO:0061631:ubiquitin conjugating enzyme activity;GO:0031625:ubiquitin protein ligase binding;GO:0004842:ubiquitin-protein transferase activity;	--	--	--	gnl|CDD|228371	KOG0422, KOG0422, KOG0422, Ubiquitin-protein ligase [Posttranslational modification, protein turnover, chaperones].
Unigene1169769	3617	117.37	1.9	107.99	1.7	133.2	2.23	0	0	0	0	0	0	60.2848	-8.81965	1.38979	-6.34605	2.20912e-10	2.03491e-08	Down	PNF18719.1	hypothetical protein B7P43_G05034 [Cryptotermes secundus]	sp|P39060|COIA1_HUMAN	P39060	Collagen alpha-1(XVIII) chain OS=Homo sapiens OX=9606 GN=COL18A1 PE=1 SV=5	GO:0001525:angiogenesis;GO:0009887:organ morphogenesis;GO:0007155:cell adhesion;GO:0001886:endothelial cell morphogenesis;GO:0030198:extracellular matrix organization;GO:0008285:negative regulation of cell proliferation;GO:0030335:positive regulation of cell migration;GO:0008284:positive regulation of cell proliferation;GO:2000353:positive regulation of endothelial cell apoptotic process;GO:00424…	GO:0005604:basement membrane;GO:0005581:collagen trimer;GO:0005788:endoplasmic reticulum lumen;GO:0070062:extracellular exosome;GO:0031012:extracellular matrix;GO:0005576:extracellular region;GO:0005615:extracellular space;	GO:0005201:extracellular matrix structural constituent;GO:0042802:identical protein binding;GO:0046872:metal ion binding;	--	--	--	gnl|CDD|231482	KOG3546, KOG3546, KOG3546, Collagens (type XV) [Extracellular structures].
Unigene116985	572	39.81	6.4	21	3.4	20	3.43	2	0.34	0	0	1	0.17	15.0686	-4.61653	0.91585	-5.04071	4.63814e-07	1.85221e-05	Down	--	--	--	--	--	--	--	--	--	--	--	--	--
Unigene1170062	277	0	0	0	0	0	0	8.48	10.26	14	15.44	2	2.74	3.36465	5.14143	1.6909	3.04064	0.00236072	0.0214164	Ups	--	--	--	--	--	--	--	--	--	--	--	--	--
Unigene117019	839	0	0	1	0.09	0	0	1	0.09	10	0.83	15	1.43	4.70133	4.08717	1.34389	3.04131	0.00235554	0.0213749	Ups	--	--	--	--	--	--	--	--	--	--	--	--	--
Unigene1170232	1143	10.05	0.6	1.39	0.08	13.53	0.85	0	0	0	0	0	0	4.37658	-5.44655	1.66696	-3.26736	0.00108555	0.0118874	Down	XP_013421003.1	uncharacterized protein LOC106181222 [Lingula anatina]	--	--	--	--	--	--	--	--	--	--	--
Unigene1170243	587	18	2.77	23.18	3.59	18.37	3.01	104.38	16.97	167.49	24.03	43.71	7.28	55.5226	2.21237	0.429769	5.1478	2.63553e-07	1.13574e-05	Ups	ROT80126.1	MACRO domain-containing protein 2 [Penaeus vannamei]	sp|Q8K4G6|MACD1_RAT	Q8K4G6	ADP-ribose glycohydrolase MACROD1 (Fragment) OS=Rattus norvegicus OX=10116 GN=Macrod1 PE=2 SV=2	GO:0006974:cellular response to DNA damage stimulus;GO:0051725:protein de-ADP-ribosylation;	GO:0005634:nucleus;	GO:0016798:hydrolase activity, acting on glycosyl bonds;	--	--	--	gnl|CDD|230572	KOG2633, KOG2633, KOG2633, Hismacro and SEC14 domain-containing proteins [Chromatin structure and dynamics, Transcription].
Unigene1170245	335	4.92	2.54	27.65	15.75	26.03	15.45	68.42	40.11	103.89	54.69	30.29	19.21	38.434	1.67433	0.490091	3.41637	0.000634627	0.00785543	Ups	--	--	--	--	--	--	--	--	--	--	--	--	--
Unigene1170303	1812	10.71	0.37	9.56	0.32	8.57	0.31	0	0	0	0	0	0	5.12345	-5.71919	1.62826	-3.51246	0.000443976	0.00591758	Down	ROT74883.1	hypothetical protein C7M84_006596 [Penaeus vannamei]	--	--	--	--	--	--	--	--	--	--	--
Unigene1170354	1282	0	0	0	0	0	0	3.11	0.17	4.19	0.2	10.8	0.59	3.27918	5.02566	1.70572	2.94636	0.00321537	0.0268654	Ups	--	--	--	--	--	--	--	--	--	--	--	--	--
Unigene1170370	908	40.58	3.29	22.24	1.78	25.38	2.15	0	0	0	0	1.01	0.09	15.8659	-5.85974	1.15068	-5.0924	3.53558e-07	1.46377e-05	Down	--	--	--	--	--	--	--	--	--	--	--	--	--
Unigene1170382	387	0	0	0	0	0	0	19.2	7.38	15.9	5.45	16	6.5	8.25286	6.26567	1.5745	3.97946	6.90711e-05	0.00131416	Ups	--	--	--	--	--	--	--	--	--	--	--	--	--
Unigene1171387	5855	177.67	1.74	508.72	4.81	331.17	3.33	0	0	0	0	0	0	159.833	-10.0474	1.32465	-7.58496	3.32585e-14	6.13708e-12	Down	ROT63379.1	putative serine/threonine-protein phosphatase 6 regulatory ankyrin repeat subunit A-like [Penaeus vannamei]	sp|P54731|FAF1_MOUSE	P54731	FAS-associated factor 1 OS=Mus musculus OX=10090 GN=Faf1 PE=1 SV=2	GO:0006915:apoptotic process;GO:0008219:cell death;GO:0007253:cytoplasmic sequestering of NF-kappaB;GO:0010942:positive regulation of cell death;GO:1903364:positive regulation of cellular protein catabolic process;GO:0045740:positive regulation of DNA replication;GO:1902043:positive regulation of extrinsic apoptotic signaling pathway via death domain receptors;GO:0031334:positive regulation of pr…	GO:0005737:cytoplasm;GO:0005829:cytosol;GO:0005635:nuclear envelope;GO:0005634:nucleus;GO:0048471:perinuclear region of cytoplasm;GO:0034098:VCP-NPL4-UFD1 AAA ATPase complex;	GO:0031072:heat shock protein binding;GO:0051059:NF-kappaB binding;GO:0019904:protein domain specific binding;GO:0019901:protein kinase binding;GO:0043130:ubiquitin binding;GO:0031625:ubiquitin protein ligase binding;	--	--	--	gnl|CDD|232107	KOG4177, KOG4177, KOG4177, Ankyrin [Cell wall/membrane/envelope biogenesis].
Unigene1171448	2531	0	0	0	0	0	0	15.33	0.38	7.18	0.15	0	0	3.14733	4.96713	1.72176	2.88492	0.0039151	0.0309868	Ups	XP_027231854.1	uncharacterized protein LOC113823427 [Penaeus vannamei]	--	--	--	--	--	--	--	--	--	--	--
Unigene117159	380	46	16.8	101	39.34	58	23.67	15	6.05	15	5.4	5	2.14	38.0536	-2.59764	0.472396	-5.49885	3.82276e-08	2.08712e-06	Down	--	--	--	--	--	--	--	--	--	--	--	--	--
Unigene1171662	283	0	0	2	2.17	0	0	87.65	96.65	98.63	98.96	68.79	85.39	40.4875	6.51135	0.917651	7.09567	1.28726e-12	1.84351e-10	Ups	--	--	--	--	--	--	--	--	--	--	--	--	--
Unigene1171711	1189	1045.12	59.9	2368.94	133.08	1768.23	105.37	4142.68	245.41	5706.18	296.89	1907	114.23	2561.44	1.07004	0.278187	3.84647	0.000119831	0.00206683	Ups	ROT76180.1	putative D-beta-hydroxybutyrate dehydrogenase, mitochondrial-like [Penaeus vannamei]	sp|Q02338|BDH_HUMAN	Q02338	D-beta-hydroxybutyrate dehydrogenase, mitochondrial OS=Homo sapiens OX=9606 GN=BDH1 PE=1 SV=3	GO:0046951:ketone body biosynthetic process;GO:0046952:ketone body catabolic process;	GO:0005759:mitochondrial matrix;GO:0005739:mitochondrion;GO:0005654:nucleoplasm;	GO:0003858:3-hydroxybutyrate dehydrogenase activity;	K00019	3-hydroxybutyrate dehydrogenase	ko00072 Synthesis and degradation of ketone bodies;ko00650 Butanoate metabolism;ko01100 Metabolic pathways;	gnl|CDD|229551	KOG1610, KOG1610, KOG1610, Corticosteroid 11-beta-dehydrogenase and related short chain-type dehydrogenases [Secondary metabolites biosynthesis, transport and catabolism, General function prediction only].
Unigene1171846	627	6	0.83	6.72	0.93	4.06	0.6	0	0	0	0	0	0	2.87846	-4.97503	1.70891	-2.91122	0.00360017	0.029184	Down	--	--	--	--	--	--	--	--	--	--	--	--	--
Unigene1171848	696	35.63	4.2	14.71	1.73	40.68	5.06	0	0	0	0	0	0	15.9725	-7.12388	1.50898	-4.721	2.34692e-06	7.53323e-05	Down	--	--	--	--	--	--	--	--	--	--	--	--	--
Unigene1171866	360	16	6.72	15	6.81	14	6.65	4	1.88	3	1.26	3	1.5	9.26647	-2.18259	0.734646	-2.97094	0.0029689	0.0253368	Down	--	--	--	--	--	--	--	--	--	--	--	--	--
Unigene1172662	345	13.56	6.41	9.85	5.1	8.91	4.81	1	0.53	0	0	2	1.15	6.34366	-3.26434	1.00307	-3.25433	0.00113659	0.0123266	Down	--	--	--	--	--	--	--	--	--	--	--	--	--
Unigene1172699	759	0	0	2.92	0.3	12.94	1.41	53.8	5.84	35.35	3.38	13.93	1.54	17.8652	2.56331	0.7074	3.62357	0.000290569	0.00422721	Ups	RXG70015.1	Derlin-1 [Armadillidium vulgare]	--	--	--	--	--	--	--	--	--	--	--
Unigene1172939	1567	41.67	1.71	88.45	3.55	86.22	3.67	35.81	1.52	55.94	2.08	12.46	0.53	49.2497	-1.16778	0.427666	-2.7306	0.00632194	0.0435419	Down	XP_023704725.1	protein still life, isoform SIF type 1 [Cryptotermes secundus]	sp|P91620|SIF2_DROME	P91620	Protein still life, isoforms C/SIF type 2 OS=Drosophila melanogaster OX=7227 GN=sif PE=2 SV=2	GO:0030036:actin cytoskeleton organization;GO:0035556:intracellular signal transduction;GO:0051491:positive regulation of filopodium assembly;GO:0050770:regulation of axonogenesis;GO:0043087:regulation of GTPase activity;GO:0035023:regulation of Rho protein signal transduction;GO:0050803:regulation of synapse structure or activity;	GO:0030054:cell junction;GO:0045202:synapse;	GO:0030676:Rac guanyl-nucleotide exchange factor activity;	--	--	--	--	--
Unigene1173145	2595	7.81	0.18	38.42	0.87	54.59	1.31	16.78	0.4	8.02	0.17	1.83	0.04	19.3121	-1.86964	0.657732	-2.84255	0.0044754	0.0341102	Down	XP_027217911.1	uncharacterized protein LOC113810422 [Penaeus vannamei]	--	--	--	--	--	--	--	--	--	--	--
Unigene1173178	371	1	0.39	0	0	0	0	19.75	8.51	19.21	7.39	19	8.7	9.62436	5.12059	1.18254	4.33018	1.4899e-05	0.000362767	Ups	--	--	--	--	--	--	--	--	--	--	--	--	--
Unigene1173286	391	0	0	4.41	1.59	0	0	8.67	3.24	15.69	5.23	17.84	7.05	7.71997	3.27111	0.960086	3.4071	0.00065656	0.00805249	Ups	--	--	--	--	--	--	--	--	--	--	--	--	--
Unigene1173288	369	6	2.36	5.59	2.36	8.34	3.69	0	0	0	0	0	0	3.33292	-5.17667	1.68539	-3.0715	0.00212985	0.0198242	Down	--	--	--	--	--	--	--	--	--	--	--	--	--
Unigene1173519	3230	1	0.02	0	0	0	0	18.11	0.34	30.15	0.5	18.19	0.34	10.4603	5.25204	1.17199	4.48131	7.4186e-06	0.000200816	Ups	KXJ07234.1	hypothetical protein AC249_AIPGENE18906 [Exaiptasia pallida]	--	--	--	--	--	--	--	--	--	--	--
Unigene1173558	886	0	0	0	0	0	0	9.61	0.84	5.67	0.43	3.6	0.32	3.10945	5.03212	1.70036	2.95944	0.00308202	0.0260445	Ups	XP_027234245.1	NAD kinase-like [Penaeus vannamei]	sp|P58058|NADK_MOUSE	P58058	NAD kinase OS=Mus musculus OX=10090 GN=Nadk PE=1 SV=2	GO:0019674:NAD metabolic process;GO:0006741:NADP biosynthetic process;GO:0035774:positive regulation of insulin secretion involved in cellular response to glucose stimulus;	GO:0005829:cytosol;	GO:0005524:ATP binding;GO:0046872:metal ion binding;GO:0003951:NAD+ kinase activity;	--	--	--	gnl|CDD|230117	KOG2178, KOG2178, KOG2178, Predicted sugar kinase [Carbohydrate transport and metabolism].
Unigene1173691	756	0	0	0	0	0	0	11.82	1.29	12.36	1.19	2.09	0.23	3.72847	5.26749	1.67729	3.14047	0.00168676	0.0166501	Ups	ROT74138.1	hypothetical protein C7M84_007379 [Penaeus vannamei]	sp|O60658|PDE8A_HUMAN	O60658	High affinity cAMP-specific and IBMX-insensitive 3',5'-cyclic phosphodiesterase 8A OS=Homo sapiens OX=9606 GN=PDE8A PE=1 SV=2	GO:0006198:cAMP catabolic process;GO:0071364:cellular response to epidermal growth factor stimulus;GO:0007186:G-protein coupled receptor signaling pathway;GO:0060548:negative regulation of cell death;GO:1903206:negative regulation of hydrogen peroxide-induced cell death;GO:0070374:positive regulation of ERK1 and ERK2 cascade;GO:0001934:positive regulation of protein phosphorylation;GO:0006355:reg…	GO:0005829:cytosol;GO:0070062:extracellular exosome;	GO:0004115:3',5'-cyclic-AMP phosphodiesterase activity;GO:0047555:3',5'-cyclic-GMP phosphodiesterase activity;GO:0019900:kinase binding;GO:0046872:metal ion binding;	--	--	--	gnl|CDD|229171	KOG1229, KOG1229, KOG1229, 3'5'-cyclic nucleotide phosphodiesterases [Signal transduction mechanisms].
Unigene1173816	393	10	3.36	4	1.42	6	2.24	0	0	0	0	0	0	3.60962	-5.23771	1.6816	-3.11471	0.00184126	0.0178055	Down	--	--	--	--	--	--	--	--	--	--	--	--	--
Unigene1173821	413	0	0	0	0	0	0	10	3.27	10.28	2.99	3	1.03	3.38949	5.15464	1.68715	3.05523	0.00224889	0.0206552	Ups	--	--	--	--	--	--	--	--	--	--	--	--	--
Unigene1174260	556	2.5	0.42	2.31	0.39	2.21	0.4	22.89	4.09	19.63	3.1	9.59	1.76	9.09513	2.90394	0.804273	3.61064	0.000305443	0.00439696	Ups	ROT68725.1	hypothetical protein C7M84_013126 [Penaeus vannamei]	sp|Q5E951|TBCB_BOVIN	Q5E951	Tubulin-folding cofactor B OS=Bos taurus OX=9913 GN=TBCB PE=2 SV=1	GO:0030154:cell differentiation;GO:0007399:nervous system development;	GO:0005737:cytoplasm;GO:0005829:cytosol;GO:0005874:microtubule;	-	--	--	--	gnl|CDD|231144	KOG3206, KOG3206, KOG3206, Alpha-tubulin folding cofactor B [Posttranslational modification, protein turnover, chaperones].
Unigene1174349	4331	0	0	3.23	0.04	0	0	16.71	0.23	50.44	0.61	27.52	0.38	15.0965	4.64442	0.914103	5.08085	3.7574e-07	1.54215e-05	Ups	XP_027233229.1	E3 ubiquitin-protein ligase RNF8-like [Penaeus vannamei]	sp|Q6NRG0|RNF8B_XENLA	Q6NRG0	E3 ubiquitin-protein ligase rnf8-B OS=Xenopus laevis OX=8355 GN=rnf8-B PE=2 SV=1	GO:0006974:cellular response to DNA damage stimulus;GO:0006302:double-strand break repair;GO:0006303:double-strand break repair via nonhomologous end joining;GO:0043486:histone exchange;GO:0070535:histone H2A K63-linked ubiquitination;GO:0033522:histone H2A ubiquitination;GO:0033523:histone H2B ubiquitination;GO:0045190:isotype switching;GO:0034244:negative regulation of transcription elongation …	GO:0000781:chromosome, telomeric region;GO:0005634:nucleus;GO:0035861:site of double-strand break;GO:0000151:ubiquitin ligase complex;	GO:0003682:chromatin binding;GO:0042393:histone binding;GO:0042803:protein homodimerization activity;GO:0043130:ubiquitin binding;GO:0004842:ubiquitin-protein transferase activity;GO:0008270:zinc ion binding;	--	--	--	gnl|CDD|228111	KOG0161, KOG0161, KOG0161, Myosin class II heavy chain [Cytoskeleton].
Unigene1174366	1213	4.87	0.27	21.47	1.18	23.45	1.36	42.38	2.45	88.48	4.49	27.87	1.63	30.6385	1.5801	0.5014	3.15139	0.00162497	0.0161848	Ups	XP_027236890.1	uncharacterized protein LOC113828153 [Penaeus vannamei]	sp|Q9H175|CSRN2_HUMAN	Q9H175	Cysteine/serine-rich nuclear protein 2 OS=Homo sapiens OX=9606 GN=CSRNP2 PE=1 SV=1	GO:0006915:apoptotic process;GO:0010923:negative regulation of phosphatase activity;GO:0045944:positive regulation of transcription from RNA polymerase II promoter;	GO:0005634:nucleus;	GO:0001228:RNA polymerase II transcription regulatory region sequence-specific DNA binding transcription factor activity involved in positive regulation of transcription;GO:0003700:sequence-specific DNA binding transcription factor activity;GO:0000981:sequence-specific DNA binding RNA polymerase II transcription factor activity;GO:0019902:phosphatase binding;GO:0043565:sequence-specific DNA bindi…	--	--	--	gnl|CDD|231745	KOG3813, KOG3813, KOG3813, Uncharacterized conserved protein (tumor-suppressor AXUD1 in humans) [General function prediction only].
Unigene1174498	699	7.43	0.87	6.32	0.74	10.38	1.28	35.02	4.3	37.49	4.05	17.31	2.17	17.3318	1.79579	0.563792	3.18519	0.00144657	0.0148335	Ups	--	--	--	--	--	--	--	--	--	--	--	--	--
Unigene1175050	490	14	2.96	11	2.38	11	2.51	1	0.23	0	0	0	0	6.3602	-4.62863	1.23964	-3.73386	0.000188567	0.00298097	Down	--	--	--	--	--	--	--	--	--	--	--	--	--
Unigene1175055	379	46	16.91	93	36.48	70	28.77	38.9	15.81	50.44	18.29	18	7.75	49.4231	-1.05305	0.394079	-2.67219	0.00753587	0.0493391	Down	--	--	--	--	--	--	--	--	--	--	--	--	--
Unigene1175120	1527	6.83	0.29	1.13	0.05	27.16	1.19	0	0	0	0	0	0	5.67083	-5.76199	1.64005	-3.51331	0.000442563	0.0059029	Down	XP_021501360.1	A-kinase anchor protein 7 isoform X2 [Meriones unguiculatus]	--	--	--	--	--	--	--	--	--	--	--
Unigene1175177	391	10	3.41	13	4.69	21	7.95	3	1.12	3	1	3	1.19	8.58558	-2.2391	0.758873	-2.95057	0.00317191	0.0266105	Down	--	--	--	--	--	--	--	--	--	--	--	--	--
Unigene1175602	3173	113.97	2.13	300.04	5.43	480.95	9.25	160.97	3.08	154.22	2.59	98.1	1.89	203.024	-1.10473	0.375183	-2.9445	0.00323476	0.0269918	Down	XP_027227831.1	RNA binding protein fox-1 homolog 3-like isoform X5 [Penaeus vannamei]	sp|Q9JJ43|RFOX1_MOUSE	Q9JJ43	RNA binding protein fox-1 homolog 1 OS=Mus musculus OX=10090 GN=Rbfox1 PE=1 SV=3	GO:0006397:mRNA processing;GO:0007399:nervous system development;GO:0050885:neuromuscular process controlling balance;GO:0000381:regulation of alternative mRNA splicing, via spliceosome;GO:2001014:regulation of skeletal muscle cell differentiation;GO:0008380:RNA splicing;	GO:0005737:cytoplasm;GO:0005654:nucleoplasm;GO:0005634:nucleus;GO:0005802:trans-Golgi network;	GO:0003729:mRNA binding;GO:0008022:protein C-terminus binding;	--	--	--	gnl|CDD|228075	KOG0125, KOG0125, KOG0125, Ataxin 2-binding protein (RRM superfamily) [General function prediction only].
Unigene1175691	1035	16	1.09	33	2.22	14.03	1	1	0.07	2	0.12	4	0.29	11.4534	-3.03867	0.770944	-3.94149	8.09758e-05	0.00150299	Down	--	--	--	--	--	--	--	--	--	--	--	--	--
Unigene1175732	1267	0	0	0	0	0	0	57.08	3.12	53.27	2.56	49.8	2.75	25.797	7.69219	1.4613	5.26395	1.40996e-07	6.55485e-06	Ups	--	--	--	--	--	--	--	--	--	--	--	--	--
Unigene1175777	2910	139	2.85	298	5.93	372.21	7.87	668.09	14.05	1006	18.55	494	10.45	457.788	1.36088	0.293396	4.63835	3.51194e-06	0.000106139	Ups	XP_027220265.1	prostaglandin reductase 1-like [Penaeus vannamei]	sp|Q9EQZ5|PTGR1_CAVPO	Q9EQZ5	Prostaglandin reductase 1 OS=Cavia porcellus OX=10141 GN=Ptgr1 PE=1 SV=1	-	GO:0005737:cytoplasm;	GO:0036132:13-prostaglandin reductase activity;GO:0047522:15-oxoprostaglandin 13-oxidase activity;GO:0032440:2-alkenal reductase [NAD(P)] activity;	--	--	--	gnl|CDD|229138	KOG1196, KOG1196, KOG1196, Predicted NAD-dependent oxidoreductase [General function prediction only].
Unigene1175857	1331	15.64	0.78	46.96	2.29	14.61	0.76	4.52	0.23	13.78	0.62	0	0	14.8281	-2.14526	0.709555	-3.02339	0.00249958	0.0223402	Down	XP_027215174.1	centromere protein L-like [Penaeus vannamei]	--	--	--	--	--	--	--	--	--	--	--
Unigene117587	313	14.52	9.29	19.74	14.29	11	8.26	0	0	3.93	2.63	0	0	8.19202	-3.49662	0.938011	-3.7277	0.000193239	0.00304594	Down	--	--	--	--	--	--	--	--	--	--	--	--	--
Unigene1175942	3671	220.61	3.52	243.66	3.77	316.89	5.21	734.84	12.02	618.4	8.87	638.96	10.51	452.744	1.31394	0.299502	4.38709	1.14875e-05	0.000291032	Ups	XP_027225810.1	uncharacterized protein LOC113817896 [Penaeus vannamei]	--	--	--	--	--	--	--	--	--	--	--
Unigene1175943	4668	170.43	2.11	496.77	5.96	419.79	5.35	1047.65	13.28	1546.55	17.18	402.38	5.13	604.815	1.3472	0.343639	3.92038	8.84081e-05	0.00161306	Ups	XP_027225810.1	uncharacterized protein LOC113817896 [Penaeus vannamei]	--	--	--	--	--	--	--	--	--	--	--
Unigene1175955	336	0	0	0	0	0	0	9.08	5.27	4.2	2.19	3	1.88	2.49926	4.73735	1.73564	2.72945	0.00634395	0.0436448	Ups	--	--	--	--	--	--	--	--	--	--	--	--	--
Unigene1176283	1169	0	0	0	0	0	0	11.94	0.72	20.4	1.08	7.24	0.44	5.77128	5.83585	1.6151	3.61331	0.000302309	0.00436122	Ups	XP_020377813.1	tRNA (uracil(54)-C(5))-methyltransferase homolog [Rhincodon typus]	sp|Q8BQJ6|TRM2_MOUSE	Q8BQJ6	tRNA (uracil(54)-C(5))-methyltransferase homolog OS=Mus musculus OX=10090 GN=Trmt2b PE=2 SV=1	-	GO:0005739:mitochondrion;	GO:0030697:S-adenosylmethionine-dependent tRNA (m5U54) methyltransferase activity;	--	--	--	gnl|CDD|230126	KOG2187, KOG2187, KOG2187, tRNA uracil-5-methyltransferase and related tRNA-modifying enzymes [Translation, ribosomal structure and biogenesis].
Unigene1176288	1424	23.83	1.1	31.49	1.42	32.72	1.56	0	0	1.64	0.07	0	0	14.7205	-5.17682	0.987614	-5.24174	1.5907e-07	7.28796e-06	Down	RXG67861.1	tRNA (uracil(54)-C(5))-methyltransferase-like protein [Armadillidium vulgare]	sp|A4QP75|TRM2B_DANRE	A4QP75	tRNA (uracil(54)-C(5))-methyltransferase homolog-B OS=Danio rerio OX=7955 GN=trmt2b PE=2 SV=2	-	-	GO:0030697:S-adenosylmethionine-dependent tRNA (m5U54) methyltransferase activity;	--	--	--	gnl|CDD|230126	KOG2187, KOG2187, KOG2187, tRNA uracil-5-methyltransferase and related tRNA-modifying enzymes [Translation, ribosomal structure and biogenesis].
Unigene1176457	400	5.49	1.77	5.37	1.83	8.11	2.9	33.88	11.98	21.65	6.81	33.86	12.59	18.0662	2.2774	0.607723	3.74744	0.00017865	0.00285009	Ups	--	--	--	--	--	--	--	--	--	--	--	--	--
Unigene1176464	594	0	0	3	0.46	6.49	1.04	16.29	2.6	10.94	1.54	33.28	5.43	12.1022	2.78669	0.810202	3.43951	0.000582777	0.00734864	Ups	--	--	--	--	--	--	--	--	--	--	--	--	--
Unigene1176469	1074	3.24	0.21	15.76	1.01	17.28	1.17	41.6	2.8	41.37	2.45	94.14	6.43	36.8053	2.41847	0.581554	4.15864	3.20154e-05	0.000690611	Ups	--	--	--	--	--	--	--	--	--	--	--	--	--
Unigene1176474	311	5	3.27	3	2.22	5	3.84	43.06	32.69	52.36	35.87	50.18	41.9	25.7849	3.35551	0.585911	5.727	1.02225e-08	6.54221e-07	Ups	--	--	--	--	--	--	--	--	--	--	--	--	--
Unigene1176501	501	6.8	1.38	5.42	1.12	6.04	1.32	1.23	0.27	0	0	0	0	3.25989	-3.65461	1.35048	-2.70616	0.00680665	0.0458365	Down	--	--	--	--	--	--	--	--	--	--	--	--	--
Unigene1176530	400	6	1.94	2.97	1.01	5	1.79	0	0	0	0	0	0	2.4597	-4.75036	1.73602	-2.73636	0.0062123	0.0430042	Down	XP_015748759.1	PREDICTED: uncharacterized protein LOC107328551 [Acropora digitifera]	--	--	--	--	--	--	--	--	--	--	--
Unigene1176692	532	5.47	0.99	13	2.4	18	3.51	1.24	0.24	1	0.17	2	0.4	6.30207	-2.94225	0.944546	-3.11499	0.0018395	0.0177983	Down	--	--	--	--	--	--	--	--	--	--	--	--	--
Unigene1176712	579	0	0	0	0	0	0	10	1.66	9	1.32	2.16	0.37	3.0547	5.01349	1.70449	2.94135	0.00326784	0.027181	Ups	--	--	--	--	--	--	--	--	--	--	--	--	--
Unigene1176795	2290	22.01	0.59	27.53	0.71	29.91	0.82	107.73	2.95	152.45	3.66	54.78	1.51	59.9759	1.82281	0.386977	4.71037	2.47262e-06	7.85791e-05	Ups	XP_027209539.1	RNA-binding protein cabeza-like isoform X4 [Penaeus vannamei]	sp|Q27294|CAZ_DROME	Q27294	RNA-binding protein cabeza OS=Drosophila melanogaster OX=7227 GN=caz PE=2 SV=2	GO:0008344:adult locomotory behavior;GO:0048749:compound eye development;GO:0008345:larval locomotory behavior;GO:0000398:mRNA splicing, via spliceosome;GO:0045887:positive regulation of synaptic growth at neuromuscular junction;GO:0006355:regulation of transcription, DNA-templated;GO:0051124:synaptic growth at neuromuscular junction;GO:0006367:transcription initiation from RNA polymerase II prom…	GO:0071013:catalytic step 2 spliceosome;GO:0005654:nucleoplasm;GO:0005634:nucleus;GO:0005669:transcription factor TFIID complex;	GO:0003682:chromatin binding;GO:0046872:metal ion binding;GO:0003729:mRNA binding;	--	--	--	gnl|CDD|229934	KOG1995, KOG1995, KOG1995, Conserved Zn-finger protein [General function prediction only].
Unigene1176802	836	32.49	2.95	101.9	9.14	68.94	6.55	21.11	1.99	36.09	3	6.51	0.63	40.7503	-1.74285	0.474018	-3.67676	0.000236214	0.00357676	Down	XP_027217973.1	peptidyl-prolyl cis-trans isomerase FKBP2-like [Penaeus vannamei]	sp|Q32PA9|FKBP2_BOVIN	Q32PA9	Peptidyl-prolyl cis-trans isomerase FKBP2 OS=Bos taurus OX=9913 GN=FKBP2 PE=2 SV=1	-	GO:0005789:endoplasmic reticulum membrane;	GO:0003755:peptidyl-prolyl cis-trans isomerase activity;	--	--	--	gnl|CDD|228497	KOG0549, KOG0549, KOG0549, FKBP-type peptidyl-prolyl cis-trans isomerase [Posttranslational modification, protein turnover, chaperones].
Unigene1176806	431	17.41	4.76	8.38	2.38	3.23	0.97	36.7	10.87	19.16	5.04	46.8	14.47	23.1652	1.7653	0.655947	2.69122	0.00711907	0.0472925	Ups	--	--	--	--	--	--	--	--	--	--	--	--	--
Unigene1176833	5086	71.35	0.81	176.13	1.93	195.09	2.27	17.14	0.2	46.56	0.47	12.94	0.15	80.4307	-2.58627	0.424115	-6.09805	1.07372e-09	8.6028e-08	Down	XP_027236151.1	proteoglycan 4-like isoform X6 [Penaeus vannamei]	--	--	--	--	--	--	--	--	--	--	--
Unigene1176837	1630	120.61	4.73	186.92	7.16	123.4	5.02	26.4	1.07	40.65	1.44	19.27	0.79	83.8973	-2.41203	0.367111	-6.57029	5.02171e-11	5.33834e-09	Down	XP_027236151.1	proteoglycan 4-like isoform X6 [Penaeus vannamei]	--	--	--	--	--	--	--	--	--	--	--
Unigene1176851	3407	0	0	3.38	0.06	8.41	0.15	5.79	0.1	36.16	0.56	21.06	0.38	11.4083	2.40857	0.802396	3.00173	0.00268452	0.0235144	Ups	XP_027238112.1	sodium/hydrogen exchanger 7-like isoform X1 [Penaeus vannamei]	sp|Q8BLV3|SL9A7_MOUSE	Q8BLV3	Sodium/hydrogen exchanger 7 OS=Mus musculus OX=10090 GN=Slc9a7 PE=1 SV=1	GO:0071805:potassium ion transmembrane transport;GO:0051453:regulation of intracellular pH;GO:0006885:regulation of pH;GO:0098719:sodium ion import across plasma membrane;	GO:0016021:integral component of membrane;GO:0043231:intracellular membrane-bounded organelle;GO:0005886:plasma membrane;GO:0055037:recycling endosome;GO:0055038:recycling endosome membrane;GO:0005802:trans-Golgi network;	GO:0015386:potassium:proton antiporter activity;GO:0015385:sodium:proton antiporter activity;	--	--	--	gnl|CDD|229904	KOG1965, KOG1965, KOG1965, Sodium/hydrogen exchanger protein [Inorganic ion transport and metabolism].
Unigene1177262	875	8	0.68	2	0.17	3	0.27	0	0	0	0	0	0	2.44895	-4.69916	1.74551	-2.69214	0.00709961	0.047209	Down	--	--	--	--	--	--	--	--	--	--	--	--	--
Unigene1177311	580	8.99	1.41	15.67	2.48	23.81	3.98	61.62	10.22	117.34	17.19	34.25	5.83	38.8223	1.9635	0.463704	4.23438	2.29186e-05	0.000521453	Ups	--	--	--	--	--	--	--	--	--	--	--	--	--
Unigene1177376	314	20.18	12.77	51.17	36.6	35.55	26.38	7.79	5.71	10.33	6.83	1.22	0.98	19.5633	-2.53777	0.593822	-4.27363	1.92316e-05	0.000449419	Down	--	--	--	--	--	--	--	--	--	--	--	--	--
Unigene1177545	993	5.1	0.37	41.83	2.97	75.86	5.7	0	0	0	0	0	0	18.3682	-7.27121	1.5065	-4.82657	1.38904e-06	4.8098e-05	Down	AEN94568.1	flotillin-1 [Scylla paramamosain]	sp|O61491|FLOT1_DROME	O61491	Flotillin-1 OS=Drosophila melanogaster OX=7227 GN=Flo1 PE=2 SV=1	GO:0007275:multicellular organismal development;	GO:0005737:cytoplasm;GO:0016600:flotillin complex;	GO:0005198:structural molecule activity;	--	--	--	gnl|CDD|230607	KOG2668, KOG2668, KOG2668, Flotillins [Intracellular trafficking, secretion, and vesicular transport, Cytoskeleton].
Unigene1177546	1077	49.39	3.21	77.56	4.94	34.51	2.33	256.68	17.24	346.48	20.45	121.1	8.24	134.165	1.9913	0.372088	5.3517	8.71326e-08	4.30756e-06	Ups	AEN94568.1	flotillin-1 [Scylla paramamosain]	sp|O61491|FLOT1_DROME	O61491	Flotillin-1 OS=Drosophila melanogaster OX=7227 GN=Flo1 PE=2 SV=1	GO:0007275:multicellular organismal development;	GO:0005737:cytoplasm;GO:0016600:flotillin complex;	GO:0005198:structural molecule activity;	--	--	--	gnl|CDD|230607	KOG2668, KOG2668, KOG2668, Flotillins [Intracellular trafficking, secretion, and vesicular transport, Cytoskeleton].
Unigene1177648	1672	4.13	0.16	3.65	0.14	13.92	0.55	1.34	0.05	0	0	0	0	3.66664	-3.83716	1.34004	-2.86346	0.0041904	0.0325414	Down	--	--	--	--	--	--	--	--	--	--	--	--	--
Unigene1177706	953	21	1.6	15	1.12	30	2.38	4	0.32	6.67	0.46	2	0.16	13.0058	-2.42187	0.673781	-3.59445	0.000325076	0.00461725	Down	--	--	--	--	--	--	--	--	--	--	--	--	--
Unigene1177812	282	23.93	22.33	66.39	72.97	58	65.68	18.58	20.8	20.07	20.45	17	21.44	32.1275	-1.37891	0.45627	-3.02214	0.00250997	0.0223921	Down	--	--	--	--	--	--	--	--	--	--	--	--	--
Unigene1177847	383	2.99	1.07	8	3.05	2	0.8	25.32	10.01	19	6.7	19	7.94	12.2499	2.19627	0.682474	3.2181	0.00129041	0.0135751	Ups	--	--	--	--	--	--	--	--	--	--	--	--	--
Unigene1177851	826	1.05	0.1	4.76	0.43	3.05	0.29	32.64	3.14	20	1.69	23.69	2.31	13.9453	3.01581	0.71041	4.24517	2.18431e-05	0.000501796	Ups	--	--	--	--	--	--	--	--	--	--	--	--	--
Unigene1177934	319	5	3	7	4.73	4	2.81	0	0	0	0	0	0	2.66375	-4.87947	1.71984	-2.83717	0.00455154	0.0344844	Down	--	--	--	--	--	--	--	--	--	--	--	--	--
Unigene1177935	279	20	19.48	10	11.51	12	14.22	1.34	1.58	1.28	1.37	0	0	7.77858	-4.20613	1.07468	-3.91383	9.08428e-05	0.00164824	Down	--	--	--	--	--	--	--	--	--	--	--	--	--
Unigene1177961	312	17.96	11.62	35.01	25.65	53.22	40.43	1.1	0.82	5.39	3.65	2	1.65	17.9272	-3.66352	0.69988	-5.23449	1.65437e-07	7.56143e-06	Down	--	--	--	--	--	--	--	--	--	--	--	--	--
Unigene1178086	721	457.85	51.26	393.2	43.8	468.19	55.21	1768.03	207.03	1684.78	173.76	2141.68	255.55	1154.33	2.04192	0.326752	6.24914	4.12732e-10	3.60359e-08	Ups	--	--	--	--	--	--	--	--	--	--	--	--	--
Unigene1178236	752	0	0	0	0	0	0	21.01	2.31	28.08	2.72	14.67	1.64	9.82149	6.5001	1.55299	4.18554	2.84493e-05	0.000626143	Ups	--	--	--	--	--	--	--	--	--	--	--	--	--
Unigene1178253	446	1639.9	417.13	1062.74	279.81	1237.96	343.13	158.21	43.43	105.23	25.63	239.48	68.43	775.253	-2.94525	0.419208	-7.02575	2.1292e-12	2.9491e-10	Down	--	--	--	--	--	--	--	--	--	--	--	--	--
Unigene1178386	675	116.42	14.38	54.57	6.73	31.41	4.1	9.46	1.23	12.22	1.39	20.47	2.71	44.4209	-2.37086	0.592352	-4.00246	6.2688e-05	0.00121278	Down	--	--	--	--	--	--	--	--	--	--	--	--	--
Unigene1178391	1000	1207.16	86.17	755.77	53.08	707.99	52.72	328.66	24.32	249.99	16.26	355.97	26.69	628.352	-1.58091	0.389445	-4.0594	4.9198e-05	0.000991738	Down	--	--	--	--	--	--	--	--	--	--	--	--	--
Unigene1178447	868	2.91	0.25	3.02	0.26	8.92	0.8	0	0	0	0	0	0	2.41199	-4.74284	1.73823	-2.72855	0.00636139	0.0437093	Down	--	--	--	--	--	--	--	--	--	--	--	--	--
Unigene1178527	3333	1486.63	26.33	2577.86	44.27	2507.43	45.74	682.4	12.39	839.36	13.36	450.26	8.22	1361.52	-1.80172	0.229143	-7.86283	3.75557e-15	7.96244e-13	Down	ROT70444.1	NADH-ubiquinone oxidoreductase 39 kda subunit [Penaeus vannamei]	sp|Q9EQS0|TALDO_RAT	Q9EQS0	Transaldolase OS=Rattus norvegicus OX=10116 GN=Taldo1 PE=1 SV=2	GO:0005975:carbohydrate metabolic process;GO:0006002:fructose 6-phosphate metabolic process;GO:0019682:glyceraldehyde-3-phosphate metabolic process;GO:0006098:pentose-phosphate shunt;GO:0009052:pentose-phosphate shunt, non-oxidative branch;	GO:0005829:cytosol;GO:0043231:intracellular membrane-bounded organelle;GO:0005654:nucleoplasm;	GO:0030246:carbohydrate binding;GO:0048029:monosaccharide binding;GO:0004801:sedoheptulose-7-phosphate:D-glyceraldehyde-3-phosphate glyceronetransferase activity;	K00616	transaldolase	ko00030 Pentose phosphate pathway;ko01100 Metabolic pathways;ko01200 Carbon metabolism;ko01230 Biosynthesis of amino acids;	gnl|CDD|230711	KOG2772, KOG2772, KOG2772, Transaldolase [Carbohydrate transport and metabolism].
Unigene1178716	2006	7	0.22	9	0.27	14	0.45	56	1.78	46	1.28	25	0.8	24.3566	1.9665	0.512775	3.83502	0.000125554	0.00214378	Ups	XP_027206720.1	RNA-binding protein 7-like [Penaeus vannamei]	sp|Q9Y580|RBM7_HUMAN	Q9Y580	RNA-binding protein 7 OS=Homo sapiens OX=9606 GN=RBM7 PE=1 SV=1	GO:0051321:meiotic cell cycle;GO:0000381:regulation of alternative mRNA splicing, via spliceosome;	GO:0005654:nucleoplasm;GO:0005634:nucleus;	GO:0003723:RNA binding;GO:0003727:single-stranded RNA binding;	--	--	--	gnl|CDD|228081	KOG0131, KOG0131, KOG0131, Splicing factor 3b, subunit 4 [RNA processing and modification].
Unigene1178732	422	4	1.14	7	2.09	6	1.88	338	105.04	300.86	83.09	266.1	86.51	147.628	5.62866	0.464689	12.1128	9.04112e-34	1.25091e-30	Ups	--	--	--	--	--	--	--	--	--	--	--	--	--
Unigene1178738	299	0	0	0	0	0	0	18.71	16.5	6.13	4.89	8.12	7.95	5.32867	5.69503	1.63259	3.48834	0.000486027	0.00635896	Ups	--	--	--	--	--	--	--	--	--	--	--	--	--
Unigene1178739	371	0	0	0	0	0	0	93.73	40.38	109	41.94	62	28.39	40.8651	8.27971	1.421	5.82666	5.65487e-09	3.83457e-07	Ups	--	--	--	--	--	--	--	--	--	--	--	--	--
Unigene1178740	307	103	70.36	136.11	105.97	156.03	125.86	0	0	0	0	5.31	4.67	65.7424	-5.28344	1.27616	-4.14009	3.47167e-05	0.000739855	Down	--	--	--	--	--	--	--	--	--	--	--	--	--
Unigene1178745	2523	96.63	2.32	265.45	6.18	525.05	12.98	508.33	12.5	1344.22	28.99	308.23	7.63	444.672	1.15596	0.432753	2.67119	0.00755839	0.049428	Ups	XP_027216749.1	long-chain-fatty-acid--CoA ligase 1-like [Penaeus vannamei]	sp|P41216|ACSL1_MOUSE	P41216	Long-chain-fatty-acid--CoA ligase 1 OS=Mus musculus OX=10090 GN=Acsl1 PE=1 SV=2	GO:0033211:adiponectin-activated signaling pathway;GO:0006631:fatty acid metabolic process;GO:0015908:fatty acid transport;GO:0008610:lipid biosynthetic process;GO:0044539:long-chain fatty acid import;GO:0001676:long-chain fatty acid metabolic process;GO:0035338:long-chain fatty-acyl-CoA biosynthetic process;GO:0071902:positive regulation of protein serine/threonine kinase activity;GO:0042493:res…	GO:0005783:endoplasmic reticulum;GO:0005789:endoplasmic reticulum membrane;GO:0016021:integral component of membrane;GO:0005741:mitochondrial outer membrane;GO:0005739:mitochondrion;GO:0005778:peroxisomal membrane;GO:0005886:plasma membrane;	GO:0003996:acyl-CoA ligase activity;GO:0005524:ATP binding;GO:0004467:long-chain fatty acid-CoA ligase activity;	K01897	long-chain acyl-CoA synthetase	ko00061 Fatty acid biosynthesis;ko00071 Fatty acid degradation;ko01100 Metabolic pathways;ko01212 Fatty acid metabolism;ko03320 PPAR signaling pathway;ko04146 Peroxisome;ko04216 Ferroptosis;ko04714 Thermogenesis;ko04920 Adipocytokine signaling pathway;	gnl|CDD|229198	KOG1256, KOG1256, KOG1256, Long-chain acyl-CoA synthetases (AMP-forming) [Lipid transport and metabolism].
Unigene1178895	425	106.75	30.06	74.76	21.96	45.92	14.18	28.05	8.58	38.69	10.51	23.47	7.5	54.4162	-1.50679	0.461725	-3.26339	0.00110087	0.0120251	Down	--	--	--	--	--	--	--	--	--	--	--	--	--
Unigene1179017	3385	78	1.36	304.58	5.14	215	3.86	89.46	1.6	119	1.86	16.68	0.3	123.906	-1.50295	0.461098	-3.25951	0.00111606	0.0121429	Down	XP_027222506.1	G1/S-specific cyclin-D2-like [Penaeus vannamei]	sp|P53782|CCND2_XENLA	P53782	G1/S-specific cyclin-D2 OS=Xenopus laevis OX=8355 GN=ccnd2 PE=2 SV=1	GO:0007049:cell cycle;GO:0051301:cell division;	GO:0005634:nucleus;	-	--	--	--	gnl|CDD|228603	KOG0656, KOG0656, KOG0656, G1/S-specific cyclin D [Cell cycle control, cell division, chromosome partitioning].
Unigene1179021	317	0	0	1	0.69	0	0	20	14.17	14	8.94	13	10.08	7.66588	4.85693	1.21836	3.98646	6.70661e-05	0.00128466	Ups	--	--	--	--	--	--	--	--	--	--	--	--	--
Unigene1179023	291	6	4.97	8	7.7	4	3.98	30.77	30.22	32.21	28.71	16	17.56	15.07	1.97538	0.601432	3.28445	0.00102181	0.0113732	Ups	--	--	--	--	--	--	--	--	--	--	--	--	--
Unigene1179199	368	67.44	26.73	91	38.77	129.06	57.55	20.29	8.94	44.79	17.64	34.23	16.05	62.3233	-1.55746	0.406437	-3.83199	0.000127112	0.00216325	Down	--	--	--	--	--	--	--	--	--	--	--	--	--
Unigene1179225	459	3.46	0.83	0	0	1	0.26	9.07	2.34	20.76	4.75	9.12	2.44	6.65381	2.88478	0.943528	3.05744	0.00223235	0.0205398	Ups	--	--	--	--	--	--	--	--	--	--	--	--	--
Unigene1179567	795	0	0	0	0	0	0	49.43	5.01	46.07	4.11	44.57	4.6	22.6577	7.52845	1.47306	5.11074	3.209e-07	1.34569e-05	Ups	--	--	--	--	--	--	--	--	--	--	--	--	--
Unigene1179618	285	2.78	2.49	3	3.15	1.63	1.77	14	14.99	12	11.68	22	26.46	9.63797	2.49942	0.785309	3.18272	0.00145898	0.0149151	Ups	--	--	--	--	--	--	--	--	--	--	--	--	--
Unigene1179861	261	26.04	33.59	83.56	130.55	122.23	195.48	249.17	394.59	241.75	351.29	172.31	314.1	139.846	1.5171	0.387997	3.91007	9.22697e-05	0.00166881	Ups	--	--	--	--	--	--	--	--	--	--	--	--	--
Unigene117989	329	20.87	11.37	13.7	8.3	7.84	4.94	0	0	0	0	0	0	7.68933	-6.2002	1.58613	-3.90901	9.26753e-05	0.00167429	Down	--	--	--	--	--	--	--	--	--	--	--	--	--
Unigene1179909	699	10.16	1.19	20.46	2.39	17.81	2.2	196.06	24.06	168.41	18.21	227.74	28.5	106.501	3.62742	0.422509	8.58543	9.04972e-18	2.89421e-15	Ups	--	--	--	--	--	--	--	--	--	--	--	--	--
Unigene1180140	694	114.98	13.62	122	14.41	90.11	11.26	11	1.36	6	0.66	6	0.76	59.1168	-3.87188	0.482272	-8.02841	9.87408e-16	2.31792e-13	Down	--	--	--	--	--	--	--	--	--	--	--	--	--
Unigene1180214	436	0	0	3	0.83	2.01	0.58	25.73	7.42	69.09	17.7	6	1.81	14.443	3.93262	0.862081	4.56177	5.07239e-06	0.000145725	Ups	--	--	--	--	--	--	--	--	--	--	--	--	--
Unigene1180288	1753	89.66	3.24	114.46	4.03	152.87	5.71	235.71	8.75	340.78	11.1	204.56	7.66	179.651	1.05046	0.299105	3.51202	0.000444719	0.00592471	Ups	--	--	--	--	--	--	--	--	--	--	--	--	--
Unigene1180315	978	38.35	2.82	46.99	3.4	66.03	5.06	165.53	12.62	159.38	10.68	176.12	13.6	106.809	1.71491	0.365723	4.6891	2.74415e-06	8.58089e-05	Ups	OCT56921.1	hypothetical protein XELAEV_18004227mg [Xenopus laevis]	--	--	--	--	--	--	--	--	--	gnl|CDD|232603	KOG4676, KOG4676, KOG4676, Splicing factor, arginine/serine-rich [RNA processing and modification].
Unigene1180429	394	0	0	0	0	0	0	14	5.14	13	4.25	4	1.55	4.57995	5.53779	1.64633	3.36372	0.000768986	0.00912754	Ups	--	--	--	--	--	--	--	--	--	--	--	--	--
Unigene118050	691	4	0.48	15.07	1.79	5	0.63	0	0	0	0	0	0	3.73386	-5.32168	1.67269	-3.18151	0.00146511	0.0149643	Down	--	--	--	--	--	--	--	--	--	--	--	--	--
Unigene1180610	524	0	0	0	0	1.1	0.22	19.49	3.87	10.06	1.77	15.56	3.19	7.66418	4.82984	1.22616	3.93901	8.18182e-05	0.00151467	Ups	--	--	--	--	--	--	--	--	--	--	--	--	--
Unigene1180618	1079	26.84	1.74	27.42	1.74	24.46	1.65	1.17	0.08	0	0	0	0	13.3613	-5.68239	1.15651	-4.91342	8.9502e-07	3.27339e-05	Down	ROT69707.1	putative nuclear hormone receptor HR3 [Penaeus vannamei]	--	--	--	--	--	--	--	--	--	gnl|CDD|232145	KOG4216, KOG4216, KOG4216, Steroid hormone nuclear receptor [Transcription].
Unigene1180681	2929	0	0	2.09	0.04	3.31	0.07	710.05	14.83	942.91	17.26	272.52	5.73	282.745	8.18718	0.670172	12.2165	2.53696e-34	3.80053e-31	Ups	PAA57449.1	hypothetical protein BOX15_Mlig019780g1, partial [Macrostomum lignano]	sp|Q9H0X6|RN208_HUMAN	Q9H0X6	RING finger protein 208 OS=Homo sapiens OX=9606 GN=RNF208 PE=1 SV=2	GO:0051865:protein autoubiquitination;	GO:0005829:cytosol;GO:0005654:nucleoplasm;	GO:0046872:metal ion binding;GO:0004842:ubiquitin-protein transferase activity;	--	--	--	gnl|CDD|232115	KOG4185, KOG4185, KOG4185, Predicted E3 ubiquitin ligase [Posttranslational modification, protein turnover, chaperones].
Unigene1180682	3300	9	0.16	0	0	0	0	410.93	7.54	595.07	9.57	99.93	1.84	158.93	5.06826	1.55805	3.25295	0.00114214	0.0123749	Ups	PAA57449.1	hypothetical protein BOX15_Mlig019780g1, partial [Macrostomum lignano]	sp|Q9H0X6|RN208_HUMAN	Q9H0X6	RING finger protein 208 OS=Homo sapiens OX=9606 GN=RNF208 PE=1 SV=2	GO:0051865:protein autoubiquitination;	GO:0005829:cytosol;GO:0005654:nucleoplasm;	GO:0046872:metal ion binding;GO:0004842:ubiquitin-protein transferase activity;	--	--	--	gnl|CDD|232115	KOG4185, KOG4185, KOG4185, Predicted E3 ubiquitin ligase [Posttranslational modification, protein turnover, chaperones].
Unigene1180686	2562	0	0	0	0	0	0	157.82	3.82	155.27	3.29	67.64	1.65	57.5485	8.70256	1.3965	6.23168	4.61465e-10	4.00146e-08	Ups	PAA57449.1	hypothetical protein BOX15_Mlig019780g1, partial [Macrostomum lignano]	sp|Q9H0X6|RN208_HUMAN	Q9H0X6	RING finger protein 208 OS=Homo sapiens OX=9606 GN=RNF208 PE=1 SV=2	GO:0051865:protein autoubiquitination;	GO:0005829:cytosol;GO:0005654:nucleoplasm;	GO:0046872:metal ion binding;GO:0004842:ubiquitin-protein transferase activity;	--	--	--	gnl|CDD|232115	KOG4185, KOG4185, KOG4185, Predicted E3 ubiquitin ligase [Posttranslational modification, protein turnover, chaperones].
Unigene118077	343	23.01	11.07	26.64	14.05	14	7.7	7	3.8	8	3.9	4	2.34	13.757	-1.83475	0.625429	-2.93359	0.00335066	0.0277019	Down	--	--	--	--	--	--	--	--	--	--	--	--	--
Unigene1180827	1506	784.67	33.8	681.93	28.68	627.52	28.01	31.51	1.4	32.94	1.28	17.88	0.8	371.757	-4.77217	0.347773	-13.7221	7.48521e-43	1.93685e-39	Down	--	--	--	--	--	--	--	--	--	--	--	--	--
Unigene1180831	310	32.13	21.23	14.11	10.59	13.5	10.5	2.17	1.67	1.24	0.86	4.78	4.04	12.4327	-2.86972	0.791639	-3.62503	0.000288926	0.00420976	Down	--	--	--	--	--	--	--	--	--	--	--	--	--
Unigene1180894	1106	7.98	0.5	2.2	0.14	14.42	0.94	0	0	0	0	0	0	4.08912	-5.39102	1.66885	-3.23038	0.00123627	0.0131422	Down	--	--	--	--	--	--	--	--	--	--	--	--	--
Unigene1181488	492	35	7.34	115	24.67	70	15.83	0	0	0	0	0	0	34.2784	-8.11265	1.43539	-5.65187	1.5871e-08	9.61151e-07	Down	--	--	--	--	--	--	--	--	--	--	--	--	--
Unigene1181493	289	3	2.55	15	14.86	10	10.22	0	0	0	0	0	0	4.26468	-5.50047	1.65346	-3.32665	0.000878972	0.0101395	Down	--	--	--	--	--	--	--	--	--	--	--	--	--
Unigene1181494	333	6	3.15	20	11.63	4	2.42	0	0	0	0	0	0	4.72401	-5.60453	1.64511	-3.40678	0.000657335	0.00805853	Down	--	--	--	--	--	--	--	--	--	--	--	--	--
Unigene1181506	2799	679.48	14.53	1113.21	23.12	736.9	16.25	415.97	9.13	532.25	10.24	253.3	5.59	596.11	-1.17439	0.264081	-4.44708	8.70462e-06	0.000229835	Down	ROT69839.1	putative repetitive proline-rich cell wall protein 2-like [Penaeus vannamei]	--	--	--	--	--	--	--	--	--	--	--
Unigene1181520	275	10	10.33	5	6.14	11	13.88	0	0	0	0	0	0	4.49712	-5.53908	1.64845	-3.36017	0.000778943	0.00921498	Down	--	--	--	--	--	--	--	--	--	--	--	--	--
Unigene1181710	655	8.43	1.09	5.65	0.73	4.25	0.58	0	0	0	0	0	0	3.16592	-5.08231	1.69756	-2.99389	0.00275443	0.0239536	Down	--	--	--	--	--	--	--	--	--	--	--	--	--
Unigene1181797	1601	14.3	0.57	23.76	0.93	35.89	1.49	104.55	4.32	114.95	4.16	55.38	2.31	53.578	1.79903	0.403223	4.46162	8.13422e-06	0.000216805	Ups	XP_023242122.1	NADPH oxidase 4-like isoform X4 [Centruroides sculpturatus]	sp|Q9JHI8|NOX4_MOUSE	Q9JHI8	NADPH oxidase 4 OS=Mus musculus OX=10090 GN=Nox4 PE=1 SV=1	GO:0045453:bone resorption;GO:0055007:cardiac muscle cell differentiation;GO:0007569:cell aging;GO:0000902:cell morphogenesis;GO:0071320:cellular response to cAMP;GO:0071480:cellular response to gamma radiation;GO:0071333:cellular response to glucose stimulus;GO:0071560:cellular response to transforming growth factor beta stimulus;GO:0006952:defense response;GO:0010467:gene expression;GO:0003015:…	GO:0016324:apical plasma membrane;GO:0071944:cell periphery;GO:0005789:endoplasmic reticulum membrane;GO:0005925:focal adhesion;GO:0005739:mitochondrion;GO:0043020:NADPH oxidase complex;GO:0005634:nucleus;GO:0097038:perinuclear endoplasmic reticulum;GO:0048471:perinuclear region of cytoplasm;GO:0005886:plasma membrane;GO:0001725:stress fiber;	GO:0072341:modified amino acid binding;GO:0016174:NAD(P)H oxidase activity;GO:0050664:oxidoreductase activity, acting on NAD(P)H, oxygen as acceptor;GO:0016175:superoxide-generating NADPH oxidase activity;	--	--	--	gnl|CDD|227990	KOG0039, KOG0039, KOG0039, Ferric reductase, NADH/NADPH oxidase and related proteins [Inorganic ion transport and metabolism, Secondary metabolites biosynthesis, transport and catabolism].
Unigene1181813	559	2	0.33	7	1.18	1	0.18	13.99	2.48	32.61	5.09	12	2.18	10.3061	2.36358	0.75083	3.14796	0.00164417	0.0163316	Ups	--	--	--	--	--	--	--	--	--	--	--	--	--
Unigene1182002	402	8	2.55	13	4.37	11	3.88	0	0	2	0.62	0	0	5.44935	-3.75727	1.11765	-3.36176	0.000774478	0.00917838	Down	XP_027232509.1	zinc finger CCCH domain-containing protein 32-like [Penaeus vannamei]	--	--	--	--	--	--	--	--	--	gnl|CDD|232716	KOG4791, KOG4791, KOG4791, Uncharacterized conserved protein [Function unknown].
Unigene1182110	6584	0	0	0	0	0	0	347.06	3.07	512.99	3.98	227.74	2.02	164.272	10.0286	1.32297	7.58035	3.44634e-14	6.33886e-12	Ups	XP_027233565.1	LOW QUALITY PROTEIN: collagen alpha-3(IX) chain-like [Penaeus vannamei]	sp|P12106|CO9A1_CHICK	P12106	Collagen alpha-1(IX) chain OS=Gallus gallus OX=9031 GN=COL9A1 PE=1 SV=4	GO:0030198:extracellular matrix organization;	GO:0005594:collagen type IX trimer;GO:0031012:extracellular matrix;GO:0005615:extracellular space;	GO:0005201:extracellular matrix structural constituent;	--	--	--	gnl|CDD|231480	KOG3544, KOG3544, KOG3544, Collagens (type IV and type XIII), and related proteins [Extracellular structures].
Unigene1182114	7180	238.05	1.88	618.22	4.73	405.47	3.29	130.97	1.06	185.52	1.31	59.64	0.48	254.774	-1.82339	0.331833	-5.4949	3.90935e-08	2.12556e-06	Down	ROT79256.1	hypothetical protein C7M84_002019 [Penaeus vannamei]	sp|Q8BLX7|COGA1_MOUSE	Q8BLX7	Collagen alpha-1(XVI) chain OS=Mus musculus OX=10090 GN=Col16a1 PE=1 SV=2	GO:0007155:cell adhesion;GO:0033627:cell adhesion mediated by integrin;GO:0071230:cellular response to amino acid stimulus;GO:0030198:extracellular matrix organization;GO:0033622:integrin activation;GO:0051894:positive regulation of focal adhesion assembly;	GO:0005581:collagen trimer;GO:0031012:extracellular matrix;GO:0005615:extracellular space;	GO:0005201:extracellular matrix structural constituent;GO:0005178:integrin binding;	--	--	--	gnl|CDD|231480	KOG3544, KOG3544, KOG3544, Collagens (type IV and type XIII), and related proteins [Extracellular structures].
Unigene1182116	5687	139.21	1.4	115.45	1.13	130.35	1.35	51.83	0.53	45.26	0.41	52.71	0.55	90.2415	-1.40541	0.388011	-3.62209	0.000292231	0.00424493	Down	RXG55464.1	Collagen alpha-1(II) chain [Armadillidium vulgare]	sp|Q64739|COBA2_MOUSE	Q64739	Collagen alpha-2(XI) chain OS=Mus musculus OX=10090 GN=Col11a2 PE=2 SV=3	GO:0051216:cartilage development;GO:0002062:chondrocyte differentiation;GO:0030199:collagen fibril organization;GO:0030198:extracellular matrix organization;GO:0001649:osteoblast differentiation;GO:0060021:palate development;GO:0007605:sensory perception of sound;GO:0001501:skeletal system development;GO:0048705:skeletal system morphogenesis;GO:0060023:soft palate development;GO:0001894:tissue ho…	GO:0005581:collagen trimer;GO:0031012:extracellular matrix;GO:0005615:extracellular space;	GO:0005201:extracellular matrix structural constituent;GO:0046872:metal ion binding;	--	--	--	gnl|CDD|231480	KOG3544, KOG3544, KOG3544, Collagens (type IV and type XIII), and related proteins [Extracellular structures].
Unigene1182196	7740	190	1.39	239.38	1.69	339.21	2.55	463.27	3.47	629.16	4.12	496.16	3.73	378.258	1.00686	0.291212	3.45747	0.000545281	0.00696453	Ups	EFX89113.1	hypothetical protein DAPPUDRAFT_304658 [Daphnia pulex]	--	--	--	--	--	--	--	--	--	--	--
Unigene1182267	904	32.73	2.67	16.69	1.34	20.81	1.78	0	0	0	0	0	0	12.6302	-6.83125	1.53086	-4.46238	8.10553e-06	0.000216375	Down	XP_027236559.1	LOW QUALITY PROTEIN: ribose-5-phosphate isomerase-like [Penaeus vannamei]	sp|P49247|RPIA_HUMAN	P49247	Ribose-5-phosphate isomerase OS=Homo sapiens OX=9606 GN=RPIA PE=1 SV=3	GO:0006014:D-ribose metabolic process;GO:0006098:pentose-phosphate shunt;GO:0009052:pentose-phosphate shunt, non-oxidative branch;GO:0019693:ribose phosphate metabolic process;	GO:0005829:cytosol;GO:0043231:intracellular membrane-bounded organelle;	GO:0042802:identical protein binding;GO:0048029:monosaccharide binding;GO:0004751:ribose-5-phosphate isomerase activity;	K01807	ribose 5-phosphate isomerase A	ko00030 Pentose phosphate pathway;ko01100 Metabolic pathways;ko01200 Carbon metabolism;ko01230 Biosynthesis of amino acids;	gnl|CDD|231013	KOG3075, KOG3075, KOG3075, Ribose 5-phosphate isomerase [Carbohydrate transport and metabolism].
Unigene1182297	1630	0	0	0	0	0	0	10.36	0.42	8.86	0.31	6.08	0.25	3.90198	5.33037	1.66621	3.1991	0.00137857	0.0142946	Ups	XP_015925886.1	sorting nexin-29 [Parasteatoda tepidariorum]	sp|Q08DX0|SNX29_BOVIN	Q08DX0	Sorting nexin-29 OS=Bos taurus OX=9913 GN=SNX29 PE=2 SV=1	-	-	GO:0035091:phosphatidylinositol binding;	--	--	--	gnl|CDD|229201	KOG1259, KOG1259, KOG1259, Nischarin, modulator of integrin alpha5 subunit action [Signal transduction mechanisms, Cytoskeleton].
Unigene1184010	831	1	0.09	3.52	0.32	0	0	8.96	0.85	32.67	2.74	15.22	1.47	9.38962	3.24237	0.878117	3.69242	0.000222134	0.00340385	Ups	XP_022102427.1	uncharacterized protein LOC110985605 [Acanthaster planci]	--	--	--	--	--	--	--	--	--	--	--
Unigene1184043	565	20	3.28	21.18	3.51	21	3.68	9	1.56	3.26	0.5	2	0.36	12.5712	-2.1816	0.675106	-3.23149	0.00123147	0.0131107	Down	--	--	--	--	--	--	--	--	--	--	--	--	--
Unigene1184045	1180	0	0	0	0	0	0	42.64	2.55	44.44	2.33	13.9	0.84	14.9308	7.0177	1.5128	4.63889	3.50282e-06	0.000105953	Ups	--	--	--	--	--	--	--	--	--	--	--	--	--
Unigene1184082	2873	5.93	0.12	10.51	0.21	0	0	0	0	0	0	0	0	2.84989	-4.86074	1.73594	-2.80007	0.00510923	0.0374494	Down	XP_027233205.1	ribonucleoside-diphosphate reductase large subunit-like [Penaeus vannamei]	sp|P07742|RIR1_MOUSE	P07742	Ribonucleoside-diphosphate reductase large subunit OS=Mus musculus OX=10090 GN=Rrm1 PE=1 SV=2	GO:0021846:cell proliferation in forebrain;GO:0009263:deoxyribonucleotide biosynthetic process;GO:0006260:DNA replication;GO:0008584:male gonad development;GO:0000278:mitotic cell cycle;GO:0051259:protein oligomerization;GO:0051290:protein heterotetramerization;GO:0006206:pyrimidine nucleobase metabolic process;GO:0010212:response to ionizing radiation;GO:0060041:retina development in camera-type…	GO:0042995:cell projection;GO:0005737:cytoplasm;GO:0005829:cytosol;GO:0043025:neuronal cell body;GO:0005635:nuclear envelope;GO:0005971:ribonucleoside-diphosphate reductase complex;	GO:0005524:ATP binding;GO:0042802:identical protein binding;GO:0017076:purine nucleotide binding;GO:0004748:ribonucleoside-diphosphate reductase activity, thioredoxin disulfide as acceptor;	--	--	--	gnl|CDD|229056	KOG1112, KOG1112, KOG1112, Ribonucleotide reductase, alpha subunit [Nucleotide transport and metabolism].
Unigene1184094	719	24.62	2.77	15.49	1.73	4.34	0.51	0	0	0	0	1.83	0.22	8.51735	-4.14908	1.0944	-3.7912	0.000149919	0.00247809	Down	--	--	--	--	--	--	--	--	--	--	--	--	--
Unigene1184121	3728	2.73	0.04	4.74	0.07	2.51	0.04	16.92	0.27	21.2	0.3	25.94	0.42	12.4823	2.46934	0.694569	3.55521	0.000377675	0.00521079	Ups	ACM89168.2	glutamine synthetase [Portunus trituberculatus]	sp|Q04831|GLNA_PANAR	Q04831	Glutamine synthetase OS=Panulirus argus OX=6737 PE=2 SV=1	GO:0006542:glutamine biosynthetic process;	GO:0005829:cytosol;GO:0005783:endoplasmic reticulum;GO:0005739:mitochondrion;	GO:0005524:ATP binding;GO:0004356:glutamate-ammonia ligase activity;GO:0046872:metal ion binding;	K01915	glutamine synthetase	ko00220 Arginine biosynthesis;ko00250 Alanine, aspartate and glutamate metabolism;ko00630 Glyoxylate and dicarboxylate metabolism;ko00910 Nitrogen metabolism;ko01100 Metabolic pathways;ko01230 Biosynthesis of amino acids;ko04217 Necroptosis;ko04724 Glutamatergic synapse;ko04727 GABAergic synapse;	gnl|CDD|228630	KOG0683, KOG0683, KOG0683, Glutamine synthetase [Amino acid transport and metabolism].
Unigene1184138	1523	3	0.13	2	0.08	24	1.06	339.92	14.89	384.29	14.77	218.98	9.68	149.942	4.74117	0.871282	5.4416	5.28038e-08	2.76128e-06	Ups	--	--	--	--	--	--	--	--	--	--	--	--	--
Unigene1184269	1638	13.63	0.53	20.39	0.78	21.72	0.88	0	0	0	0	0	0	9.12562	-6.46631	1.55722	-4.15247	3.28903e-05	0.000706274	Down	--	--	--	--	--	--	--	--	--	--	--	--	--
Unigene1184304	496	0	0	2	0.42	5.11	1.14	17	3.75	9	1.76	14	3.19	7.69306	2.45403	0.861126	2.8498	0.00437473	0.0335495	Ups	--	--	--	--	--	--	--	--	--	--	--	--	--
Unigene1184310	881	55.77	4.71	164.62	13.73	70.76	6.25	30.95	2.72	34.67	2.68	12.05	1.07	57.6059	-1.9544	0.439865	-4.44318	8.86392e-06	0.000233445	Down	--	--	--	--	--	--	--	--	--	--	--	--	--
Unigene1184516	272	2.01	2.17	3.11	4.01	3	3.97	25.95	34.01	26.94	32.26	22.79	33.98	13.4579	3.10471	0.705163	4.40283	1.06846e-05	0.000273856	Ups	--	--	--	--	--	--	--	--	--	--	--	--	--
Unigene1184626	339	2.03	1.01	0	0	0	0	17	9.59	15.35	7.77	15	9.13	8.04263	4.09198	1.04444	3.91788	8.93305e-05	0.00162521	Ups	--	--	--	--	--	--	--	--	--	--	--	--	--
Unigene1184651	434	0	0	0	0	0	0	8.36	2.44	6.95	1.8	5.39	1.64	3.13935	5.04837	1.69734	2.97428	0.00293675	0.0251227	Ups	--	--	--	--	--	--	--	--	--	--	--	--	--
Unigene1184862	348	13	6	14	7.05	9.48	4.99	6	3.12	1	0.47	0	0	7.15833	-2.36782	0.885344	-2.67447	0.00748481	0.0490757	Down	--	--	--	--	--	--	--	--	--	--	--	--	--
Unigene1184990	1037	8.01	0.55	4.12	0.28	11.52	0.82	0	0	2.07	0.13	0	0	4.32077	-3.39557	1.18464	-2.86635	0.0041524	0.0323146	Down	ROT78904.1	putative phenylalanine--tRNA ligase alpha subunit isoform X2 [Penaeus vannamei]	sp|Q8C0C7|SYFA_MOUSE	Q8C0C7	Phenylalanine--tRNA ligase alpha subunit OS=Mus musculus OX=10090 GN=Farsa PE=1 SV=1	GO:0006432:phenylalanyl-tRNA aminoacylation;GO:0051290:protein heterotetramerization;	GO:0005737:cytoplasm;GO:0005829:cytosol;GO:0009328:phenylalanine-tRNA ligase complex;	GO:0005524:ATP binding;GO:0004826:phenylalanine-tRNA ligase activity;GO:0000049:tRNA binding;	--	--	--	gnl|CDD|230723	KOG2784, KOG2784, KOG2784, Phenylalanyl-tRNA synthetase, beta subunit [Translation, ribosomal structure and biogenesis].
Unigene1185064	288	5	4.3	4	4.02	5	5.19	0	0	0	0	0	0	2.38696	-4.72735	1.73773	-2.72042	0.00651998	0.0445294	Down	--	--	--	--	--	--	--	--	--	--	--	--	--
Unigene1185238	1501	10.43	0.45	35.98	1.52	31.66	1.42	4.17	0.19	4.44	0.17	3.74	0.17	13.9782	-2.60214	0.668759	-3.89101	9.98294e-05	0.00177786	Down	--	--	--	--	--	--	--	--	--	--	--	--	--
Unigene1185362	451	14.18	3.53	11.78	3.03	30.77	8.33	1.34	0.36	2.36	0.56	0	0	9.73023	-4.08937	0.955342	-4.28053	1.86451e-05	0.000438325	Down	ROT78628.1	hypothetical protein C7M84_002657 [Penaeus vannamei]	--	--	--	--	--	--	--	--	--	--	--
Unigene1185538	996	0	0	0	0	0	0	147.33	10.96	130.46	8.53	132.9	10.02	66.5657	8.87582	1.38669	6.40074	1.54626e-10	1.48688e-08	Ups	--	--	--	--	--	--	--	--	--	--	--	--	--
Unigene1185550	321	1.07	0.63	1	0.66	1.26	0.86	27	18.29	11	6.71	14	10.36	8.9397	3.81977	0.957444	3.98955	6.61979e-05	0.00127039	Ups	--	--	--	--	--	--	--	--	--	--	--	--	--
Unigene1185653	604	9	1.32	8.37	1.24	0	0	0	0	0	0	0	0	3.06813	-4.94049	1.72701	-2.86072	0.00422679	0.0327235	Down	--	--	--	--	--	--	--	--	--	--	--	--	--
Unigene1185699	915	9.64	0.77	31.58	2.5	17.61	1.48	0	0	6.34	0.46	0	0	10.1117	-3.29036	0.861305	-3.82021	0.00013334	0.00225107	Down	--	--	--	--	--	--	--	--	--	--	--	--	--
Unigene1185761	340	21.77	10.74	4.16	2.26	21.87	12.37	5.81	3.25	5.49	2.75	0	0	10.1013	-2.27996	0.833988	-2.7338	0.00626078	0.0432387	Down	--	--	--	--	--	--	--	--	--	--	--	--	--
Unigene1185891	222	0	0	0	0	1	3.65	17	61.34	14.92	50.5	7	30.71	6.06776	4.53379	1.24573	3.63946	0.000273214	0.00403036	Ups	--	--	--	--	--	--	--	--	--	--	--	--	--
Unigene1185901	319	4.84	2.91	27	18.23	20.41	14.32	0	0	0	0	0	0	7.88876	-6.27321	1.57906	-3.97276	7.10456e-05	0.00134745	Down	--	--	--	--	--	--	--	--	--	--	--	--	--
Unigene1185904	429	18.98	5.24	40.66	11.68	48.28	14.59	8.9	2.66	17.75	4.72	1.5	0.47	21.0662	-1.98645	0.568036	-3.49704	0.000470445	0.00620213	Down	--	--	--	--	--	--	--	--	--	--	--	--	--
Unigene1185917	991	3.11	0.22	5	0.36	5.03	0.38	28.47	2.13	20.98	1.38	17.75	1.35	12.7628	2.26345	0.6543	3.45935	0.000541488	0.00693009	Ups	ROT78647.1	putative glutamyl-tRNA(Gln) amidotransferase subunit C, mitochondrial-like [Penaeus vannamei]	sp|C3XVM1|GATC_BRAFL	C3XVM1	Glutamyl-tRNA(Gln) amidotransferase subunit C, mitochondrial OS=Branchiostoma floridae OX=7739 GN=BRAFLDRAFT_270748 PE=3 SV=1	GO:0070681:glutaminyl-tRNAGln biosynthesis via transamidation;GO:0032543:mitochondrial translation;GO:0006450:regulation of translational fidelity;	GO:0030956:glutamyl-tRNA(Gln) amidotransferase complex;GO:0005739:mitochondrion;	GO:0005524:ATP binding;GO:0050567:glutaminyl-tRNA synthase (glutamine-hydrolyzing) activity;	--	--	--	gnl|CDD|232176	KOG4247, KOG4247, KOG4247, Mitochondrial DNA polymerase accessory subunit [Replication, recombination and repair].
Unigene1186417	516	0	0	2.33	0.46	0	0	14.36	2.94	19	3.44	17.48	3.69	8.35531	4.26466	1.05325	4.04904	5.1428e-05	0.00102904	Ups	--	--	--	--	--	--	--	--	--	--	--	--	--
Unigene1186766	1612	0	0	1	0.04	0	0	6	0.25	8.58	0.31	10	0.41	4.28146	4.0157	1.30668	3.07321	0.0021177	0.0197385	Ups	ROT76555.1	hypothetical protein C7M84_004859 [Penaeus vannamei]	--	--	--	--	--	--	--	--	--	--	--
Unigene1187218	520	11	2.09	29	5.59	21.41	4.36	4	0.81	11	1.96	4	0.83	12.4197	-1.71147	0.638727	-2.67949	0.00737333	0.048516	Down	--	--	--	--	--	--	--	--	--	--	--	--	--
Unigene1188607	375	5	1.89	3	1.21	3	1.27	38	15.9	42	15.68	28	12.43	18.8349	3.10968	0.623588	4.98675	6.14027e-07	2.36178e-05	Ups	--	--	--	--	--	--	--	--	--	--	--	--	--
Unigene1189755	539	4	0.71	1	0.18	1	0.19	15.79	2.98	41.07	6.85	4	0.78	9.47775	2.86015	0.870276	3.28649	0.00101444	0.0113078	Ups	--	--	--	--	--	--	--	--	--	--	--	--	--
Unigene1189899	593	0	0	4.41	0.67	3.32	0.53	14.85	2.37	19.93	2.81	13	2.13	8.51469	2.6479	0.807878	3.2776	0.00104693	0.0115672	Ups	--	--	--	--	--	--	--	--	--	--	--	--	--
Unigene1189907	942	8	0.62	8	0.61	12	0.97	44	3.53	59	4.16	33	2.68	25.5949	2.15159	0.496832	4.33061	1.48695e-05	0.00036228	Ups	--	--	--	--	--	--	--	--	--	--	--	--	--
Unigene1189909	552	1	0.17	1	0.17	0	0	10.32	1.87	19	3.04	15	2.79	7.39467	4.03075	1.05894	3.80641	0.000140998	0.00235901	Ups	--	--	--	--	--	--	--	--	--	--	--	--	--
Unigene1190026	469	250.13	57.52	285.59	67.51	158	39.36	123.98	30.6	99.7	21.8	86.11	22.04	167.254	-1.24415	0.362301	-3.43401	0.000594722	0.00746784	Down	--	--	--	--	--	--	--	--	--	--	--	--	--
Unigene1190068	2595	12.45	0.29	16.46	0.37	9	0.22	2	0.05	3	0.06	2	0.05	7.28736	-2.38512	0.823626	-2.89588	0.00378101	0.0302426	Down	XP_016380838.1	PREDICTED: piggyBac transposable element-derived protein 3-like [Sinocyclocheilus rhinocerous]	sp|P0DP91|ERPG3_HUMAN	P0DP91	Chimeric ERCC6-PGBD3 protein OS=Homo sapiens OX=9606 GN=CSB-PGBD3 PE=1 SV=1	GO:0002230:positive regulation of defense response to virus by host;GO:0045739:positive regulation of DNA repair;GO:0010628:positive regulation of gene expression;GO:0033141:positive regulation of peptidyl-serine phosphorylation of STAT protein;	GO:0005634:nucleus;	GO:0043565:sequence-specific DNA binding;	--	--	--	--	--
Unigene1190111	348	6	2.77	18.81	9.47	5.01	2.64	228.95	118.94	360.72	167.91	95.14	53.09	104.152	4.31048	0.47474	9.07966	1.08918e-19	4.50934e-17	Ups	--	--	--	--	--	--	--	--	--	--	--	--	--
Unigene1190119	3441	656.09	11.23	1077.68	17.88	726.17	12.8	2637.54	46.26	5370.67	82.57	1102.52	19.45	1698.35	1.67694	0.335928	4.99198	5.97642e-07	2.31047e-05	Ups	ALJ96715.1	transglutaminase II [Eriocheir sinensis]	sp|P52183|ANNU_SCHAM	P52183	Annulin OS=Schistocerca americana OX=7009 PE=2 SV=1	GO:0018149:peptide cross-linking;	GO:0005886:plasma membrane;	GO:0046872:metal ion binding;GO:0003810:protein-glutamine gamma-glutamyltransferase activity;	--	--	--	--	--
Unigene1190148	335	16.01	8.26	9	5.13	6.01	3.57	0	0	0	0	0	0	5.60772	-5.79663	1.62452	-3.56821	0.000359431	0.00500619	Down	--	--	--	--	--	--	--	--	--	--	--	--	--
Unigene1190190	1858	11.86	0.4	22.98	0.76	21.6	0.75	71.99	2.5	59.53	1.81	82.09	2.87	44.8447	1.92256	0.44968	4.2754	1.90792e-05	0.00044653	Ups	--	--	--	--	--	--	--	--	--	--	--	--	--
Unigene1190202	339	9	4.48	12.98	7.11	6.98	3.98	1	0.56	2	1.01	0	0	5.22007	-3.16341	1.04077	-3.03948	0.00236987	0.0214768	Down	--	--	--	--	--	--	--	--	--	--	--	--	--
Unigene1190215	4389	15.52	0.21	25.53	0.33	32.27	0.44	3.99	0.05	11.15	0.13	1.95	0.03	14.2839	-2.19292	0.632593	-3.46656	0.000527173	0.00678731	Down	XP_022239290.1	RNA helicase Mov10l1-like isoform X1 [Limulus polyphemus]	sp|Q99MV5|M10L1_MOUSE	Q99MV5	RNA helicase Mov10l1 OS=Mus musculus OX=10090 GN=Mov10l1 PE=1 SV=1	GO:0030154:cell differentiation;GO:0008283:cell proliferation;GO:0043046:DNA methylation involved in gamete generation;GO:0007141:male meiosis I;GO:0007140:male meiosis;GO:0007517:muscle organ development;GO:0045786:negative regulation of cell cycle;GO:0034587:piRNA metabolic process;GO:0035194:posttranscriptional gene silencing by RNA;GO:0007283:spermatogenesis;	GO:0005829:cytosol;GO:0043186:P granule;GO:0071546:pi-body;	GO:0005524:ATP binding;GO:0004004:ATP-dependent RNA helicase activity;GO:0034584:piRNA binding;GO:0003723:RNA binding;	--	--	--	gnl|CDD|229743	KOG1804, KOG1804, KOG1804, RNA helicase [RNA processing and modification].
Unigene1190378	341	5	2.45	8	4.3	3	1.68	0	0	0	0	0	0	2.6566	-4.86868	1.72217	-2.82706	0.00469773	0.0352665	Down	--	--	--	--	--	--	--	--	--	--	--	--	--
Unigene1190391	460	18	4.3	21.27	5.24	9	2.33	4.98	1.28	4	0.91	1	0.27	9.65392	-2.32751	0.760224	-3.06161	0.00220151	0.0203201	Down	--	--	--	--	--	--	--	--	--	--	--	--	--
Unigene1190451	329	6.98	3.8	3	1.82	6.05	3.82	0	0	0	0	0	0	2.82352	-4.92823	1.71568	-2.87246	0.00407285	0.0318589	Down	--	--	--	--	--	--	--	--	--	--	--	--	--
Unigene1190469	311	6.34	4.14	9	6.67	4	3.07	0	0	0	0	0	0	3.16239	-5.10073	1.69497	-3.00934	0.00261818	0.0230915	Down	--	--	--	--	--	--	--	--	--	--	--	--	--
Unigene1190572	2128	225.98	6.54	465.6	13.11	353.85	10.58	109.18	3.25	153.71	4.01	20.17	0.6	207.253	-2.03701	0.415907	-4.89775	9.694e-07	3.52055e-05	Down	XP_027212963.1	bifunctional purine biosynthesis protein PURH-like [Penaeus vannamei]	sp|P31335|PUR9_CHICK	P31335	Bifunctional purine biosynthesis protein PURH OS=Gallus gallus OX=9031 GN=ATIC PE=1 SV=1	GO:0006189:'de novo' IMP biosynthetic process;	GO:0005829:cytosol;	GO:0003937:IMP cyclohydrolase activity;GO:0004643:phosphoribosylaminoimidazolecarboxamide formyltransferase activity;GO:0042803:protein homodimerization activity;	K00602	phosphoribosylaminoimidazolecarboxamide formyltransferase / IMP cyclohydrolase	ko00230 Purine metabolism;ko00670 One carbon pool by folate;ko01100 Metabolic pathways;ko01523 Antifolate resistance;	gnl|CDD|230494	KOG2555, KOG2555, KOG2555, AICAR transformylase/IMP cyclohydrolase/methylglyoxal synthase [Nucleotide transport and metabolism].
Unigene1191221	1550	15	0.62	12	0.49	7.16	0.31	28	1.2	39.95	1.5	33	1.43	22.1449	1.44201	0.536584	2.68738	0.00720148	0.0476775	Ups	PFX15563.1	hypothetical protein AWC38_SpisGene20215 [Stylophora pistillata]	--	--	--	--	--	--	--	--	--	--	--
Unigene1191775	309	0	0	0	0	0	0	10	7.78	19	13.34	1	0.86	4.07253	5.3604	1.67184	3.20628	0.00134463	0.0140295	Ups	--	--	--	--	--	--	--	--	--	--	--	--	--
Unigene1191816	318	0	0	0	0	0	0	8	5.6	7	4.42	2	1.53	2.5039	4.7555	1.73355	2.74321	0.00608425	0.0423131	Ups	--	--	--	--	--	--	--	--	--	--	--	--	--
Unigene1191948	338	0	0	0	0	0	0	5	2.85	5	2.56	8	4.92	3.07156	4.98503	1.70601	2.92204	0.00347752	0.0284491	Ups	--	--	--	--	--	--	--	--	--	--	--	--	--
Unigene1191981	521	0	0	0	0	0	0	67.41	13.54	91.78	16.31	43.7	9.05	30.8461	7.9294	1.44411	5.49086	3.99987e-08	2.16341e-06	Ups	--	--	--	--	--	--	--	--	--	--	--	--	--
Unigene1192105	1376	26.15	1.25	29.17	1.37	23.24	1.16	2.93	0.14	5.51	0.24	0	0	14.3241	-3.19226	0.711015	-4.48972	7.13155e-06	0.000194246	Down	XP_027224333.1	out at first protein-like [Penaeus vannamei]	sp|O18638|OAF_DROVI	O18638	Out at first protein OS=Drosophila virilis OX=7244 GN=oaf PE=3 SV=1	GO:0007275:multicellular organismal development;	-	-	--	--	--	--	--
Unigene1192372	391	0	0	0	0	4	1.51	66.28	24.82	67.87	22.65	53.22	21.02	30.2453	5.28495	0.777445	6.79784	1.06196e-11	1.27674e-09	Ups	--	--	--	--	--	--	--	--	--	--	--	--	--
Unigene1192439	659	7.91	1.01	5	0.64	11.47	1.55	1	0.13	0	0	1.41	0.19	4.43196	-3.28194	1.1434	-2.87033	0.00410038	0.0320104	Down	--	--	--	--	--	--	--	--	--	--	--	--	--
Unigene1192446	314	20.8	13.16	13	9.3	11.62	8.62	0	0	0	0	1	0.8	8.35561	-4.95357	1.2062	-4.10675	4.01269e-05	0.000835356	Down	--	--	--	--	--	--	--	--	--	--	--	--	--
Unigene1192468	244	1	1.77	0	0	4.02	8.92	14.72	32.35	9.17	18.64	11.2	28.94	6.5344	2.63055	0.928859	2.83202	0.00462546	0.0348618	Ups	--	--	--	--	--	--	--	--	--	--	--	--	--
Unigene1192701	2869	28.52	0.59	26.98	0.55	36.25	0.78	2.24	0.05	12.43	0.23	6.08	0.13	18.4789	-2.27337	0.599006	-3.79524	0.000147502	0.00244661	Down	--	--	--	--	--	--	--	--	--	--	--	--	--
Unigene1193160	1049	0	0	0	0	0	0	3	0.21	6	0.37	7.55	0.53	2.88965	4.89848	1.71691	2.85308	0.00432981	0.0332835	Ups	--	--	--	--	--	--	--	--	--	--	--	--	--
Unigene1193173	727	0	0	1	0.11	0	0	12	1.39	5	0.51	8	0.94	4.2806	4.01387	1.31212	3.05908	0.0022202	0.0204499	Ups	--	--	--	--	--	--	--	--	--	--	--	--	--
Unigene1193218	4686	169.29	2.09	220.32	2.63	274.26	3.48	30.08	0.38	158.93	1.76	17.42	0.22	136.099	-1.91754	0.48663	-3.94046	8.13253e-05	0.00150825	Down	XP_027215974.1	activating transcription factor 3-like [Penaeus vannamei]	sp|Q9XZS8|ATF3_DROME	Q9XZS8	Activating transcription factor 3 OS=Drosophila melanogaster OX=7227 GN=Atf3 PE=1 SV=1	GO:0006955:immune response;GO:0055088:lipid homeostasis;GO:0007399:nervous system development;GO:0010883:regulation of lipid storage;GO:0006357:regulation of transcription from RNA polymerase II promoter;	GO:0005634:nucleus;	GO:0003700:sequence-specific DNA binding transcription factor activity;GO:0043565:sequence-specific DNA binding;	--	--	--	--	--
Unigene1193230	208	0	0	0	0	0	0	8	41.43	3	14.74	6	38.73	2.85932	4.89147	1.71774	2.84762	0.00440468	0.0337201	Ups	--	--	--	--	--	--	--	--	--	--	--	--	--
Unigene1193424	564	4	0.66	9.11	1.51	14.13	2.48	42.28	7.36	40	6.15	29.02	5.19	21.6878	1.9771	0.532843	3.71048	0.000206865	0.0032174	Ups	--	--	--	--	--	--	--	--	--	--	--	--	--
Unigene1193428	475	17.17	3.85	3.76	0.86	5.04	1.22	0	0	2	0.43	0	0	5.20943	-3.62341	1.19025	-3.04424	0.00233265	0.0212243	Down	--	--	--	--	--	--	--	--	--	--	--	--	--
Unigene1193468	633	20.73	2.83	29.3	4	29.73	4.3	7	1	5.6	0.71	4.51	0.66	15.9631	-2.16321	0.585097	-3.69719	0.000218	0.00335722	Down	XP_027235014.1	protein unc-79 homolog [Penaeus vannamei]	--	--	--	--	--	--	--	--	--	gnl|CDD|231617	KOG3685, KOG3685, KOG3685, Uncharacterized conserved protein [Function unknown].
Unigene11936	492	85	17.83	46	9.87	42	9.5	1	0.22	0	0	0	0	31.1959	-6.81396	1.11682	-6.10122	1.05265e-09	8.4681e-08	Down	--	--	--	--	--	--	--	--	--	--	--	--	--
Unigene1193744	497	77.48	15.95	55.4	11.65	28.52	6.32	8.62	1.9	6.56	1.28	8.78	1.99	32.8041	-2.75933	0.567505	-4.86221	1.16082e-06	4.12107e-05	Down	--	--	--	--	--	--	--	--	--	--	--	--	--
Unigene119377	270	17	18.94	15	20	4	5.48	0	0	0	0	0	0	6.37602	-5.95234	1.61158	-3.69349	0.000221197	0.00339315	Down	--	--	--	--	--	--	--	--	--	--	--	--	--
Unigene1193902	427	7	1.95	13	3.78	9	2.75	0	0	0	0	0	0	4.69049	-5.62481	1.63745	-3.43511	0.000592315	0.00744254	Down	--	--	--	--	--	--	--	--	--	--	--	--	--
Unigene1193952	829	142.39	13.07	284.11	25.8	200.95	19.33	424.81	40.6	336.73	28.31	566.24	54.98	326.893	1.15157	0.366489	3.14217	0.00167699	0.0165795	Ups	--	--	--	--	--	--	--	--	--	--	--	--	--
Unigene1193977	596	34.46	5.18	94.32	14.25	122.18	19.51	36.83	5.83	43.73	6.11	23.62	3.83	54.9703	-1.25948	0.41795	-3.01346	0.00258288	0.0228776	Down	--	--	--	--	--	--	--	--	--	--	--	--	--
Unigene1193991	1649	4.32	0.17	29.32	1.11	56.31	2.26	13.41	0.53	8.15	0.29	1.14	0.05	16.5031	-1.97302	0.73364	-2.68935	0.00715902	0.0474848	Down	XP_027234584.1	lipoamide acyltransferase component of branched-chain alpha-keto acid dehydrogenase complex, mitochondrial-like [Penaeus vannamei]	sp|P11181|ODB2_BOVIN	P11181	Lipoamide acyltransferase component of branched-chain alpha-keto acid dehydrogenase complex, mitochondrial OS=Bos taurus OX=9913 GN=DBT PE=1 SV=2	-	GO:0005737:cytoplasm;GO:0042645:mitochondrial nucleoid;GO:0005739:mitochondrion;	GO:0016407:acetyltransferase activity;GO:0043754:dihydrolipoyllysine-residue (2-methylpropanoyl)transferase activity;GO:0031405:lipoic acid binding;GO:0031625:ubiquitin protein ligase binding;	K09699	2-oxoisovalerate dehydrogenase E2 component (dihydrolipoyl transacylase)	ko00280 Valine, leucine and isoleucine degradation;ko00640 Propanoate metabolism;ko01100 Metabolic pathways;	gnl|CDD|228506	KOG0558, KOG0558, KOG0558, Dihydrolipoamide transacylase (alpha-keto acid dehydrogenase E2 subunit) [Energy production and conversion].
Unigene1194087	1797	0	0	3	0.1	0	0	7	0.25	24	0.76	7	0.25	5.92684	3.28235	1.04904	3.12893	0.00175447	0.0171667	Ups	--	--	--	--	--	--	--	--	--	--	--	--	--
Unigene1194336	941	25	1.93	82	6.25	45	3.63	17	1.36	17	1.2	2	0.16	28.8242	-2.13199	0.547053	-3.89722	9.73026e-05	0.0017424	Down	--	--	--	--	--	--	--	--	--	--	--	--	--
Unigene1194339	1285	14	0.73	13	0.66	30	1.62	1	0.05	5	0.24	0	0	10.092	-3.25657	0.838939	-3.88177	0.000103697	0.00183441	Down	--	--	--	--	--	--	--	--	--	--	--	--	--
Unigene1194408	963	17.18	1.29	65	4.8	103.99	8.14	144.7	11.26	377.51	25.82	63.53	5.01	110.525	1.50347	0.492107	3.05517	0.00224933	0.020657	Ups	XP_027212758.1	phosphatidylethanolamine-binding protein 4-like [Penaeus vannamei]	--	--	--	--	--	--	--	--	--	gnl|CDD|231284	KOG3346, KOG3346, KOG3346, Phosphatidylethanolamine binding protein [General function prediction only].
Unigene1194504	1490	26.35	1.15	27.65	1.18	36.03	1.63	2.05	0.09	5.94	0.23	1.79	0.08	16.3917	-3.2001	0.661223	-4.83967	1.30053e-06	4.5309e-05	Down	--	--	--	--	--	--	--	--	--	--	--	--	--
Unigene1194666	939	5.54	0.43	0	0	10.25	0.83	0	0	0	0	0	0	2.77934	-4.82059	1.74056	-2.76956	0.00561328	0.0400403	Down	XP_027212085.1	NPC intracellular cholesterol transporter 1-like [Penaeus vannamei]	--	--	--	--	--	--	--	--	--	gnl|CDD|229873	KOG1934, KOG1934, KOG1934, Predicted membrane protein (patched superfamily) [General function prediction only].
Unigene1194754	449	0	0	0	0	0	0	10.45	2.83	6.87	1.65	14.57	4.1	5.56242	5.733	1.6282	3.52106	0.00042982	0.00576535	Ups	--	--	--	--	--	--	--	--	--	--	--	--	--
Unigene1194821	1201	0	0	2.89	0.16	0	0	23.72	1.39	39.87	2.05	17.78	1.05	12.8157	4.42223	0.912081	4.84851	1.24391e-06	4.35493e-05	Ups	XP_015762920.1	PREDICTED: uncharacterized protein LOC107341966 [Acropora digitifera]	--	--	--	--	--	--	--	--	--	--	--
Unigene1195249	714	23.87	2.71	29.59	3.35	31.13	3.73	0	0	0	0	0	0	14.0344	-7.0025	1.51254	-4.62962	3.66334e-06	0.000109903	Down	--	--	--	--	--	--	--	--	--	--	--	--	--
Unigene1195308	2964	101.65	2.04	186.78	3.64	144.53	2.99	78.88	1.63	93.33	1.69	22.73	0.47	98.4188	-1.27904	0.37818	-3.38208	0.00071938	0.0086524	Down	--	--	--	--	--	--	--	--	--	--	--	--	--
Unigene1195376	419	1	0.29	12	3.64	18	5.75	0	0	1	0.28	1.1	0.36	4.937	-3.49601	1.16946	-2.98942	0.00279504	0.024229	Down	--	--	--	--	--	--	--	--	--	--	--	--	--
Unigene1195479	2375	281.05	7.2	239.38	5.96	259.92	6.87	710.08	18.68	633.88	14.62	951.55	25.2	520.874	1.53178	0.360925	4.24403	2.19541e-05	0.000503463	Ups	--	--	--	--	--	--	--	--	--	--	--	--	--
Unigene1195576	339	15.31	7.62	16.3	8.93	9.5	5.42	0	0	0	0	0	0	6.9832	-6.10884	1.5911	-3.83937	0.000123348	0.00211353	Down	--	--	--	--	--	--	--	--	--	--	--	--	--
Unigene1195614	711	20.67	2.36	23.4	2.66	14	1.69	0	0	0.98	0.1	6.64	0.81	11.4673	-2.67096	0.812061	-3.28911	0.00100504	0.0112282	Down	--	--	--	--	--	--	--	--	--	--	--	--	--
Unigene1195675	288	23	19.79	18.32	18.41	11	11.41	2	2.05	0	0	0	0	9.43881	-4.45768	1.05003	-4.24529	2.18308e-05	0.000501615	Down	--	--	--	--	--	--	--	--	--	--	--	--	--
Unigene1195685	322	0	0	0	0	0	0	4	2.68	4	2.41	8	5.85	2.79616	4.84902	1.72264	2.81487	0.00487962	0.0362353	Ups	--	--	--	--	--	--	--	--	--	--	--	--	--
Unigene1195690	272	0	0	0	0	0	0	9	11.8	4	4.79	13	19.38	4.61745	5.48119	1.65558	3.31074	0.000930497	0.0106032	Ups	--	--	--	--	--	--	--	--	--	--	--	--	--
Unigene1195730	251	0	0	0.81	1.53	0	0	3.55	6.78	18.5	32.57	3.28	7.28	3.60053	3.79523	1.35387	2.80325	0.00505905	0.0371725	Ups	--	--	--	--	--	--	--	--	--	--	--	--	--
Unigene1195890	3559	27.12	0.45	30.76	0.49	48.7	0.83	154.2	2.61	145.6	2.16	59.48	1.01	71.43	1.61269	0.391708	4.11708	3.8371e-05	0.000804689	Ups	ROT75305.1	FACT complex subunit Ssrp1 [Penaeus vannamei]	sp|Q293F6|SSRP1_DROPS	Q293F6	FACT complex subunit Ssrp1 OS=Drosophila pseudoobscura pseudoobscura OX=46245 GN=Ssrp PE=3 SV=2	GO:0006281:DNA repair;GO:0006260:DNA replication;GO:0001933:negative regulation of protein phosphorylation;GO:0030707:ovarian follicle cell development;GO:0030838:positive regulation of actin filament polymerization;GO:0001672:regulation of chromatin assembly or disassembly;GO:0051101:regulation of DNA binding;	GO:0005829:cytosol;GO:0035101:FACT complex;GO:0005730:nucleolus;GO:0005705:polytene chromosome interband;GO:0005703:polytene chromosome puff;	GO:0070087:chromo shadow domain binding;GO:0031492:nucleosomal DNA binding;GO:0046982:protein heterodimerization activity;GO:0043621:protein self-association;GO:0003723:RNA binding;	--	--	--	gnl|CDD|228474	KOG0526, KOG0526, KOG0526, Nucleosome-binding factor SPN, POB3 subunit [Transcription, Replication, recombination and repair, Chromatin structure and dynamics].
Unigene1195981	290	10.54	8.83	14.1	13.77	16.72	16.86	2.24	2.23	0	0	1.25	1.39	7.40086	-3.58909	0.965865	-3.71594	0.00020245	0.00316441	Down	--	--	--	--	--	--	--	--	--	--	--	--	--
Unigene1196230	2738	0	0	3.67	0.08	11.4	0.26	194.14	4.36	292.89	5.77	74.43	1.68	83.4843	5.00435	0.558174	8.96556	3.08704e-19	1.22463e-16	Ups	XP_027226717.1	inositol-trisphosphate 3-kinase homolog [Penaeus vannamei]	sp|Q95Q62|IP3KH_CAEEL	Q95Q62	Inositol-trisphosphate 3-kinase homolog OS=Caenorhabditis elegans OX=6239 GN=lfe-2 PE=1 SV=1	GO:0048815:hermaphrodite genitalia morphogenesis;GO:0032958:inositol phosphate biosynthetic process;	-	GO:0005524:ATP binding;GO:0008440:inositol-1,4,5-trisphosphate 3-kinase activity;	--	--	--	gnl|CDD|229562	KOG1621, KOG1621, KOG1621, 1D-myo-inositol-triphosphate 3-kinase A [Lipid transport and metabolism].
Unigene1196284	302	11	7.96	20.92	17.35	44.35	38.08	49.63	42.09	109.01	83.62	42.66	40.07	42.037	1.3101	0.467146	2.80447	0.00503993	0.0370679	Ups	--	--	--	--	--	--	--	--	--	--	--	--	--
Unigene1196293	573	0	0	6.91	1.12	7.03	1.2	105.88	17.94	197.33	29.52	83.53	14.52	60.2127	4.6317	0.536235	8.63745	5.74798e-18	1.86446e-15	Ups	--	--	--	--	--	--	--	--	--	--	--	--	--
Unigene1196867	510	8.56	1.68	1.43	0.29	6.05	1.28	38.35	8.02	43.46	8.04	39	8.42	22.3101	2.71951	0.613905	4.42985	9.42982e-06	0.000245847	Ups	--	--	--	--	--	--	--	--	--	--	--	--	--
Unigene1197469	2832	340.17	7.18	337.78	6.92	211.49	4.6	126.39	2.74	130.2	2.47	128.69	2.81	214.965	-1.27818	0.360899	-3.54166	0.000397619	0.00542612	Down	OXU20400.1	hypothetical protein TSAR_008712 [Trichomalopsis sarcophagae]	sp|Q5BIN5|PIN1_BOVIN	Q5BIN5	Peptidyl-prolyl cis-trans isomerase NIMA-interacting 1 OS=Bos taurus OX=9913 GN=PIN1 PE=2 SV=1	GO:0007049:cell cycle;GO:2000146:negative regulation of cell motility;GO:0070373:negative regulation of ERK1 and ERK2 cascade;GO:0032091:negative regulation of protein binding;GO:0042177:negative regulation of protein catabolic process;GO:0030512:negative regulation of transforming growth factor beta receptor signaling pathway;GO:0090263:positive regulation of canonical Wnt signaling pathway;GO:0…	GO:0005829:cytosol;GO:0030496:midbody;GO:0016607:nuclear speck;GO:0005634:nucleus;	GO:0008013:beta-catenin binding;GO:0032794:GTPase activating protein binding;GO:0031434:mitogen-activated protein kinase kinase binding;GO:0003755:peptidyl-prolyl cis-trans isomerase activity;GO:0050815:phosphoserine binding;GO:0050816:phosphothreonine binding;	--	--	--	gnl|CDD|231197	KOG3259, KOG3259, KOG3259, Peptidyl-prolyl cis-trans isomerase [Posttranslational modification, protein turnover, chaperones].
Unigene1197471	5110	211.63	2.38	583.94	6.37	462.52	5.36	190.24	2.19	363.72	3.67	77.36	0.9	287.496	-1.11826	0.370627	-3.01722	0.00255102	0.0226642	Down	AGT63068.1	retinoblastoma family-like protein [Penaeus vannamei]	sp|P28749|RBL1_HUMAN	P28749	Retinoblastoma-like protein 1 OS=Homo sapiens OX=9606 GN=RBL1 PE=1 SV=3	GO:0007049:cell cycle;GO:0030154:cell differentiation;GO:0006325:chromatin organization;GO:2000773:negative regulation of cellular senescence;GO:2000134:negative regulation of G1/S transition of mitotic cell cycle;GO:0010629:negative regulation of gene expression;GO:0000122:negative regulation of transcription from RNA polymerase II promoter;GO:0045944:positive regulation of transcription from RN…	GO:0000785:chromatin;GO:0005654:nucleoplasm;GO:0005667:transcription factor complex;	GO:0001102:RNA polymerase II activating transcription factor binding;GO:0001012:RNA polymerase II regulatory region DNA binding;GO:0008134:transcription factor binding;	--	--	--	gnl|CDD|228956	KOG1010, KOG1010, KOG1010, Rb (Retinoblastoma tumor suppressor)-related protein [Cell cycle control, cell division, chromosome partitioning].
Unigene1197531	516	5.53	1.06	13.16	2.57	7.92	1.63	1.98	0.4	1	0.18	0	0	4.75452	-2.99534	1.05377	-2.8425	0.00447619	0.0341107	Down	--	--	--	--	--	--	--	--	--	--	--	--	--
Unigene1197532	303	7.27	5.2	3.84	3.14	21.08	17.87	1.02	0.86	0	0	1	0.93	5.56634	-3.62379	1.12918	-3.20923	0.00133091	0.0139273	Down	--	--	--	--	--	--	--	--	--	--	--	--	--
Unigene1197563	1861	11	0.37	15.13	0.5	16.31	0.57	75.93	2.63	121.51	3.69	67.24	2.35	47.6559	2.54199	0.419713	6.0565	1.39115e-09	1.0841e-07	Ups	XP_018014711.1	PREDICTED: sorbitol dehydrogenase-like [Hyalella azteca]	sp|P0DMQ6|DHSO_CHICK	P0DMQ6	Sorbitol dehydrogenase OS=Gallus gallus OX=9031 GN=SORD PE=1 SV=1	GO:0030317:sperm motility;GO:0046370:fructose biosynthetic process;GO:0006000:fructose metabolic process;GO:0051160:L-xylitol catabolic process;GO:0006116:NADH oxidation;GO:0006735:NADH regeneration;GO:0006061:sorbitol biosynthetic process;GO:0006062:sorbitol catabolic process;	GO:0070062:extracellular exosome;GO:0031966:mitochondrial membrane;GO:0031514:motile cilium;GO:0032991:macromolecular complex;	GO:0042802:identical protein binding;GO:0003939:L-iditol 2-dehydrogenase activity;GO:0051287:NAD binding;GO:0008270:zinc ion binding;	--	--	--	gnl|CDD|227975	KOG0024, KOG0024, KOG0024, Sorbitol dehydrogenase [Secondary metabolites biosynthesis, transport and catabolism].
Unigene1197564	1647	0	0	5.66	0.21	3.46	0.14	32.65	1.3	61.55	2.16	15.72	0.63	17.3425	3.40627	0.703328	4.84308	1.27843e-06	4.46207e-05	Ups	XP_018014711.1	PREDICTED: sorbitol dehydrogenase-like [Hyalella azteca]	sp|P0DMQ6|DHSO_CHICK	P0DMQ6	Sorbitol dehydrogenase OS=Gallus gallus OX=9031 GN=SORD PE=1 SV=1	GO:0030317:sperm motility;GO:0046370:fructose biosynthetic process;GO:0006000:fructose metabolic process;GO:0051160:L-xylitol catabolic process;GO:0006116:NADH oxidation;GO:0006735:NADH regeneration;GO:0006061:sorbitol biosynthetic process;GO:0006062:sorbitol catabolic process;	GO:0070062:extracellular exosome;GO:0031966:mitochondrial membrane;GO:0031514:motile cilium;GO:0032991:macromolecular complex;	GO:0042802:identical protein binding;GO:0003939:L-iditol 2-dehydrogenase activity;GO:0051287:NAD binding;GO:0008270:zinc ion binding;	--	--	--	gnl|CDD|227975	KOG0024, KOG0024, KOG0024, Sorbitol dehydrogenase [Secondary metabolites biosynthesis, transport and catabolism].
Unigene1197646	656	0	0	1.04	0.13	0	0	15.06	2.04	12.22	1.46	11.08	1.53	6.23412	4.56672	1.24326	3.67319	0.00023954	0.00361846	Ups	--	--	--	--	--	--	--	--	--	--	--	--	--
Unigene1197731	1084	2.72	0.18	7.7	0.49	20.83	1.4	0	0	0	0	0	0	4.9111	-5.65849	1.64022	-3.44984	0.000560916	0.00711554	Down	--	--	--	--	--	--	--	--	--	--	--	--	--
Unigene1197939	354	17.22	7.58	8.97	4.29	16.01	7.99	1	0.49	3	1.32	0	0	7.83483	-3.39325	0.93634	-3.62395	0.000290141	0.00422368	Down	--	--	--	--	--	--	--	--	--	--	--	--	--
Unigene1197940	500	2	0.41	3	0.62	4.26	0.93	48.71	10.58	40.64	7.81	71.67	16.08	29.2137	4.10761	0.661146	6.21285	5.20306e-10	4.45401e-08	Ups	--	--	--	--	--	--	--	--	--	--	--	--	--
Unigene119858	1224	12	0.66	12	0.65	26	1.49	3	0.17	1	0.05	0	0	8.73718	-3.52222	0.909465	-3.87285	0.000107569	0.00188969	Down	--	--	--	--	--	--	--	--	--	--	--	--	--
Unigene1198641	838	40.2	3.63	55.51	4.96	53.05	5.03	15.73	1.48	22	1.82	25.63	2.45	35.0927	-1.21332	0.449155	-2.70135	0.00690594	0.0463625	Down	--	--	--	--	--	--	--	--	--	--	--	--	--
Unigene1198730	570	4	0.65	4.06	0.66	1	0.17	31	5.3	29.49	4.45	18	3.16	13.6801	2.91152	0.695382	4.18693	2.82756e-05	0.000622801	Ups	--	--	--	--	--	--	--	--	--	--	--	--	--
Unigene1198745	674	11	1.36	19.68	2.43	26.79	3.5	9	1.17	7.16	0.82	1.3	0.17	11.6715	-1.81399	0.674798	-2.68819	0.00718398	0.0476045	Down	--	--	--	--	--	--	--	--	--	--	--	--	--
Unigene1198777	390	0	0	0	0	0	0	19	7.16	15.71	5.28	7.96	3.17	6.55831	5.99067	1.6002	3.7437	0.000181331	0.00288621	Ups	XP_026112882.1	serine/arginine repetitive matrix protein 5-like isoform X2 [Carassius auratus]	--	--	--	--	--	--	--	--	--	--	--
Unigene1199005	396	0	0	0	0	0	0	6.43	2.33	2.67	0.86	6.74	2.58	2.76626	4.83963	1.7237	2.8077	0.00498971	0.0367793	Ups	--	--	--	--	--	--	--	--	--	--	--	--	--
Unigene1199015	489	214.82	45.59	169.57	36.82	166.72	38.17	21.3	4.83	17.31	3.48	9.47	2.22	102.396	-3.6697	0.420949	-8.71768	2.83951e-18	9.59308e-16	Down	--	--	--	--	--	--	--	--	--	--	--	--	--
Unigene1199127	773	3	0.3	3	0.3	5	0.53	13.24	1.4	23	2.14	15	1.61	9.80273	2.06922	0.711976	2.9063	0.00365733	0.029515	Ups	--	--	--	--	--	--	--	--	--	--	--	--	--
Unigene1199131	681	7	0.85	14	1.7	10.63	1.37	0	0	0	0	0	0	5.13067	-5.74178	1.62556	-3.53219	0.000412139	0.0055881	Down	--	--	--	--	--	--	--	--	--	--	--	--	--
Unigene1199447	334	10.53	5.48	6.97	4.01	7	4.2	0	0	0	0	0	0	4.39934	-5.5089	1.65106	-3.33658	0.000848156	0.00986279	Down	--	--	--	--	--	--	--	--	--	--	--	--	--
Unigene1199470	2102	132.48	3.89	324.25	9.26	497.54	15.09	40.13	1.21	30.02	0.79	14.41	0.44	161.346	-3.49608	0.414253	-8.43948	3.18764e-17	9.47579e-15	Down	XP_027236960.1	excitatory amino acid transporter-like isoform X1 [Penaeus vannamei]	sp|P43006|EAA2_MOUSE	P43006	Excitatory amino acid transporter 2 OS=Mus musculus OX=10090 GN=Slc1a2 PE=1 SV=1	GO:0030534:adult behavior;GO:0098656:anion transmembrane transport;GO:0031668:cellular response to extracellular stimulus;GO:0070779:D-aspartate import;GO:0098712:L-glutamate import across plasma membrane;GO:0015813:L-glutamate transport;GO:0010259:multicellular organismal aging;GO:0035264:multicellular organism growth;GO:0007399:nervous system development;GO:0098810:neurotransmitter uptake invol…	GO:0030673:axolemma;GO:0030424:axon;GO:0009986:cell surface;GO:0043198:dendritic shaft;GO:0043197:dendritic spine;GO:0005887:integral component of plasma membrane;GO:0016020:membrane;GO:0043005:neuron projection;GO:0005886:plasma membrane;GO:0042734:presynaptic membrane;GO:0045202:synapse;	GO:0008509:anion transmembrane transporter activity;GO:0015501:glutamate:sodium symporter activity;GO:0005314:high-affinity glutamate transmembrane transporter activity;GO:0005313:L-glutamate transmembrane transporter activity;GO:0046872:metal ion binding;	--	--	--	gnl|CDD|231719	KOG3787, KOG3787, KOG3787, Glutamate/aspartate and neutral amino acid transporters [Amino acid transport and metabolism].
Unigene1200841	615	0	0	1	0.14	0	0	8	1.2	10.53	1.4	4.5	0.69	3.56136	3.78686	1.33322	2.84039	0.00450588	0.0342787	Ups	--	--	--	--	--	--	--	--	--	--	--	--	--
Unigene1200879	259	0	0	0	0	1.88	3.12	17.61	28.92	23.88	36.02	8.91	16.88	7.89962	4.19138	1.05675	3.9663	7.2996e-05	0.00137939	Ups	--	--	--	--	--	--	--	--	--	--	--	--	--
Unigene1201077	1385	35.28	1.68	50	2.33	23.58	1.16	8.92	0.44	13	0.56	1.59	0.08	21.5859	-2.30468	0.575169	-4.00696	6.15066e-05	0.00119358	Down	ACM69341.1	CDC28 protein kinase regulatory subunit 1B [Scylla paramamosain]	sp|Q24152|CKS1_DROME	Q24152	Cyclin-dependent kinases regulatory subunit OS=Drosophila melanogaster OX=7227 GN=Cks30A PE=3 SV=1	GO:0031145:anaphase-promoting complex-dependent proteasomal ubiquitin-dependent protein catabolic process;GO:0051301:cell division;GO:0007144:female meiosis I;GO:0007143:female meiotic division;GO:0007488:histoblast morphogenesis;GO:0006468:protein phosphorylation;GO:0051225:spindle assembly;GO:0007057:spindle assembly involved in female meiosis I;GO:0035186:syncytial blastoderm mitotic cell cycl…	-	GO:0016538:cyclin-dependent protein serine/threonine kinase regulator activity;	--	--	--	gnl|CDD|231422	KOG3484, KOG3484, KOG3484, Cyclin-dependent protein kinase CDC28, regulatory subunit CKS1, and related proteins [Cell cycle control, cell division, chromosome partitioning].
Unigene1201217	1161	1.77	0.1	10.1	0.58	5.05	0.31	0	0	0	0	0	0	2.59461	-4.8526	1.72563	-2.81208	0.0049222	0.0364421	Down	XP_021942535.1	beta-1,3-galactosyltransferase 5 [Zootermopsis nevadensis]	--	--	--	--	--	--	--	--	--	--	--
Unigene1201220	205	3	13.9	13.94	81.83	6.05	34.7	111.86	629.28	113.99	610.12	60.16	424.34	47.3265	3.52894	0.488856	7.21876	5.24645e-13	7.92207e-11	Ups	--	--	--	--	--	--	--	--	--	--	--	--	--
Unigene1201226	783	2.37	0.24	9.58	0.94	21.04	2.2	125.18	12.98	204.31	18.64	64.67	6.82	62.8881	3.43601	0.493538	6.96199	3.35509e-12	4.45726e-10	Ups	--	--	--	--	--	--	--	--	--	--	--	--	--
Unigene1201259	4048	22.67	0.33	6.67	0.09	10.85	0.16	0	0	4.75	0.06	0	0	8.18713	-3.17521	0.965773	-3.28774	0.00100995	0.0112709	Down	XP_027235981.1	oxysterol-binding protein-related protein 3-like [Penaeus vannamei]	sp|Q8BXR9|OSBL6_MOUSE	Q8BXR9	Oxysterol-binding protein-related protein 6 OS=Mus musculus OX=10090 GN=Osbpl6 PE=1 SV=1	-	GO:0005829:cytosol;GO:0005789:endoplasmic reticulum membrane;GO:0043231:intracellular membrane-bounded organelle;GO:0016020:membrane;GO:0031965:nuclear membrane;GO:0097038:perinuclear endoplasmic reticulum;GO:0005886:plasma membrane;	GO:0015485:cholesterol binding;GO:0008289:lipid binding;GO:0032934:sterol binding;GO:0015248:sterol transporter activity;	--	--	--	gnl|CDD|229676	KOG1737, KOG1737, KOG1737, Oxysterol-binding protein [Lipid transport and metabolism].
Unigene1201364	949	18.72	1.43	39.98	3.01	36.91	2.95	3.06	0.24	0	0	5.11	0.41	16.7915	-3.40023	0.707888	-4.80334	1.5604e-06	5.32702e-05	Down	--	--	--	--	--	--	--	--	--	--	--	--	--
Unigene1201365	861	0	0	0	0	0	0	8.94	0.81	23	1.83	3.89	0.36	5.0474	5.65847	1.63602	3.45869	0.000542819	0.00694165	Ups	--	--	--	--	--	--	--	--	--	--	--	--	--
Unigene1201528	241	31.93	59.94	23.41	54.49	38.86	91.75	0	0	2	4.34	0	0	16.1971	-5.29849	0.991354	-5.3447	9.05675e-08	4.45416e-06	Down	--	--	--	--	--	--	--	--	--	--	--	--	--
Unigene1201650	253	11	16.34	14	25.44	7	12.98	1	1.84	2	3.38	0	0	5.79146	-3.31453	1.02593	-3.23075	0.00123464	0.0131298	Down	--	--	--	--	--	--	--	--	--	--	--	--	--
Unigene1201802	1096	228	14.47	219	13.65	247	16.32	415.76	27.31	673.77	38.89	520.85	34.63	373.524	1.12958	0.308417	3.66251	0.000249752	0.00374292	Ups	XP_027209452.1	uncharacterized protein LOC113802954 [Penaeus vannamei]	--	--	--	--	--	--	--	--	--	--	--
Unigene1201903	2844	5.5	0.12	14.01	0.29	6.55	0.14	58.11	1.25	37.3	0.71	16.28	0.35	21.0998	1.91286	0.5691	3.3612	0.000776052	0.00919128	Ups	ROT64980.1	hypothetical protein C7M84_017070 [Penaeus vannamei]	sp|P10394|POL4_DROME	P10394	Retrovirus-related Pol polyprotein from transposon 412 OS=Drosophila melanogaster OX=7227 GN=POL PE=4 SV=1	GO:0015074:DNA integration;	-	GO:0004190:aspartic-type endopeptidase activity;GO:0004519:endonuclease activity;GO:0003676:nucleic acid binding;GO:0003964:RNA-directed DNA polymerase activity;	--	--	--	--	--
Unigene1202065	495	0	0	0	0	0	0	48.82	10.82	40	7.84	27	6.18	18.1072	7.25714	1.4927	4.86177	1.16342e-06	4.12515e-05	Ups	--	--	--	--	--	--	--	--	--	--	--	--	--
Unigene1202073	535	6.76	1.22	6.01	1.1	12.87	2.48	1.92	0.37	0	0	0	0	4.59804	-3.40842	1.1524	-2.95767	0.00309972	0.0261494	Down	--	--	--	--	--	--	--	--	--	--	--	--	--
Unigene1202111	397	6	1.97	9	3.12	10.68	3.89	0	0	0	0	0	0	4.20613	-5.48616	1.65182	-3.32129	0.000896026	0.0103015	Down	--	--	--	--	--	--	--	--	--	--	--	--	--
Unigene1202161	249	1	1.6	0	0	1	2	6.99	13.89	13.98	25.61	10	23.2	5.27058	3.51307	1.10784	3.17111	0.00151856	0.0153994	Ups	--	--	--	--	--	--	--	--	--	--	--	--	--
Unigene1202311	521	7.63	1.44	6.26	1.2	2.27	0.46	0	0	0	0	0	0	2.8677	-4.92968	1.71751	-2.87025	0.00410144	0.0320104	Down	--	--	--	--	--	--	--	--	--	--	--	--	--
Unigene1202315	560	10.13	1.69	9.74	1.64	6.73	1.2	28.61	5.04	55	8.57	31.78	5.76	22.5725	1.95584	0.527358	3.70876	0.00020828	0.00323643	Ups	--	--	--	--	--	--	--	--	--	--	--	--	--
Unigene1202380	972	10.75	0.8	28.94	2.11	21.69	1.68	56.82	4.37	43.35	2.93	56.62	4.41	35.8093	1.36786	0.465516	2.93838	0.00329937	0.0273902	Ups	--	--	--	--	--	--	--	--	--	--	--	--	--
Unigene12027	264	14	17.18	10	14.8	5	7.58	0	0	0	0	0	0	5.17116	-5.69922	1.63376	-3.48842	0.000485888	0.00635787	Down	--	--	--	--	--	--	--	--	--	--	--	--	--
Unigene1202704	291	0	0	0	0	0	0	4.11	4.03	14.17	12.63	1	1.1	2.54307	4.75787	1.73846	2.73683	0.00620346	0.0429665	Ups	--	--	--	--	--	--	--	--	--	--	--	--	--
Unigene1202723	730	6.23	0.69	16.82	1.84	15.76	1.82	0	0	0	0	0	0	6.08739	-5.95901	1.60535	-3.71196	0.000205659	0.00320177	Down	XP_027231605.1	protein tramtrack, beta isoform-like isoform X2 [Penaeus vannamei]	--	--	--	--	--	--	--	--	--	--	--
Unigene1202724	479	3.96	0.87	3.57	0.81	14.14	3.37	0	0	0	0	0	0	3.5142	-5.23199	1.6832	-3.10835	0.00188133	0.0180755	Down	XP_027231605.1	protein tramtrack, beta isoform-like isoform X2 [Penaeus vannamei]	--	--	--	--	--	--	--	--	--	--	--
Unigene1202736	584	9.37	1.46	9.2	1.44	3	0.5	0	0	2.24	0.32	0	0	3.90335	-3.23442	1.21291	-2.66667	0.00766068	0.049868	Down	--	--	--	--	--	--	--	--	--	--	--	--	--
Unigene1202847	1680	3	0.11	8	0.3	5.97	0.23	0	0	0	0	0	0	2.6745	-4.90037	1.71782	-2.85267	0.00433542	0.0333176	Down	XP_027217640.1	fidgetin-like protein 1 [Penaeus vannamei]	sp|A4IHT0|FIGL1_XENTR	A4IHT0	Fidgetin-like protein 1 OS=Xenopus tropicalis OX=8364 GN=fignl1 PE=2 SV=1	GO:0046034:ATP metabolic process;GO:0031122:cytoplasmic microtubule organization;GO:0010569:regulation of double-strand break repair via homologous recombination;	GO:0000228:nuclear chromosome;GO:0005634:nucleus;GO:0048471:perinuclear region of cytoplasm;	GO:0005524:ATP binding;GO:0016887:ATPase activity;GO:0016787:hydrolase activity;GO:0000287:magnesium ion binding;GO:0008568:microtubule-severing ATPase activity;	--	--	--	gnl|CDD|228687	KOG0740, KOG0740, KOG0740, AAA+-type ATPase [Posttranslational modification, protein turnover, chaperones].
Unigene1202933	582	7	1.09	19.02	2.99	13.02	2.16	1	0.16	1.07	0.16	2	0.34	6.83775	-3.07522	0.922334	-3.33418	0.000855525	0.00992501	Down	--	--	--	--	--	--	--	--	--	--	--	--	--
Unigene1202934	627	2.74	0.38	14.98	2.08	10.49	1.54	0	0	2	0.26	0	0	4.51061	-3.49047	1.1733	-2.97492	0.00293069	0.0250916	Down	--	--	--	--	--	--	--	--	--	--	--	--	--
Unigene1202951	653	0	0	0	0	0	0	4	0.55	10.31	1.24	3	0.42	2.47485	4.74393	1.73441	2.73518	0.00623458	0.0431112	Ups	--	--	--	--	--	--	--	--	--	--	--	--	--
Unigene1203025	285	86.61	77.58	76.87	80.74	55	59.57	39	41.75	41.16	40.06	27	32.48	54.5179	-1.15796	0.414702	-2.79227	0.00523397	0.0380634	Down	--	--	--	--	--	--	--	--	--	--	--	--	--
Unigene1203162	2082	17.81	0.53	28.51	0.82	31.36	0.96	95.59	2.91	94.32	2.52	68.06	2.09	53.2006	1.66391	0.38396	4.33356	1.4672e-05	0.000358543	Ups	--	--	--	--	--	--	--	--	--	--	--	--	--
Unigene1203182	943	10.2	0.79	17	1.29	30	2.42	70	5.6	79	5.56	87.01	7.06	47.8468	2.05152	0.452947	4.52927	5.91876e-06	0.000166264	Ups	--	--	--	--	--	--	--	--	--	--	--	--	--
Unigene1203249	628	16.82	2.32	8.83	1.22	8.43	1.23	2.92	0.42	1.59	0.2	0	0	6.82389	-2.81901	0.932086	-3.02441	0.00249119	0.0222822	Down	--	--	--	--	--	--	--	--	--	--	--	--	--
Unigene1203381	709	0	0	0	0	0	0	17.06	2.05	25.19	2.66	18.72	2.29	9.69012	6.47175	1.55597	4.15931	3.19207e-05	0.000688961	Ups	--	--	--	--	--	--	--	--	--	--	--	--	--
Unigene120534	438	65.73	17.36	35.31	9.68	41.61	12	4.94	1.41	4.26	1.08	3.46	1.03	27.2918	-3.65113	0.62656	-5.82727	5.63425e-09	3.82286e-07	Down	--	--	--	--	--	--	--	--	--	--	--	--	--
Unigene120642	231	189.25	442.07	146.8	429.19	121.25	357	14.66	42.75	15.1	41.06	25.12	87.77	88.9179	-3.07367	0.458106	-6.70952	1.95259e-11	2.24101e-09	Down	--	--	--	--	--	--	--	--	--	--	--	--	--
Unigene1207402	392	0	0	0	0	0	0	3	1.12	9	2.98	5	1.96	2.62309	4.80432	1.72701	2.78187	0.00540472	0.0389581	Ups	--	--	--	--	--	--	--	--	--	--	--	--	--
Unigene1208085	474	75.79	17.07	131.14	30.33	222.84	54.32	1.09	0.26	13.73	2.94	1.88	0.47	70.4639	-4.68578	0.559906	-8.36887	5.81758e-17	1.65587e-14	Down	ROT82429.1	Folliculin-interacting protein 2 [Penaeus vannamei]	--	--	--	--	--	--	--	--	--	gnl|CDD|231625	KOG3693, KOG3693, KOG3693, Uncharacterized conserved protein [Function unknown].
Unigene1208207	369	0	0	1	0.42	0	0	8.99	3.93	11.76	4.59	6.7	3.12	4.47222	4.10611	1.28984	3.18342	0.00145546	0.0148894	Ups	--	--	--	--	--	--	--	--	--	--	--	--	--
Unigene1208209	410	3.86	1.18	2	0.64	2.04	0.69	35.15	11.7	23.32	6.9	24.13	8.42	14.6882	3.1752	0.710325	4.47006	7.81971e-06	0.000210075	Ups	--	--	--	--	--	--	--	--	--	--	--	--	--
Unigene1208438	1464	0	0	0	0	0	0	14.7	0.68	14.8	0.6	12.96	0.6	6.88469	6.04239	1.59462	3.78923	0.000151114	0.0024937	Ups	XP_027229704.1	uncharacterized protein LOC113821416 [Penaeus vannamei]	--	--	--	--	--	--	--	--	--	--	--
Unigene1208439	1374	0	0	0	0	1.23	0.06	31.28	1.55	77.1	3.35	14.64	0.73	17.5202	5.99983	1.15173	5.20941	1.89443e-07	8.505e-06	Ups	XP_027229704.1	uncharacterized protein LOC113821416 [Penaeus vannamei]	--	--	--	--	--	--	--	--	--	--	--
Unigene1208441	1271	0	0	0	0	0	0	42.65	2.33	104.15	4.99	67.87	3.74	33.7468	8.01976	1.44114	5.56487	2.62351e-08	1.49811e-06	Ups	XP_027229704.1	uncharacterized protein LOC113821416 [Penaeus vannamei]	--	--	--	--	--	--	--	--	--	--	--
Unigene1208444	833	0	0	0	0	2	0.19	11.3	1.07	36.55	3.05	1	0.1	6.73654	3.91899	1.16395	3.36697	0.000759982	0.0090414	Ups	XP_027229704.1	uncharacterized protein LOC113821416 [Penaeus vannamei]	--	--	--	--	--	--	--	--	--	--	--
Unigene1208526	1104	3.61	0.23	0	0	0	0	57.89	3.77	93.38	5.34	52.03	3.43	32.1505	5.28916	0.765925	6.90559	4.99956e-12	6.41845e-10	Ups	XP_027208619.1	mitochondrial import inner membrane translocase subunit Tim16-like [Penaeus vannamei]	sp|Q6NTU3|TI16A_XENLA	Q6NTU3	Mitochondrial import inner membrane translocase subunit tim16-A OS=Xenopus laevis OX=8355 GN=pam16-a PE=2 SV=1	GO:0030150:protein import into mitochondrial matrix;	GO:0005744:mitochondrial inner membrane presequence translocase complex;	-	--	--	--	gnl|CDD|231380	KOG3442, KOG3442, KOG3442, Uncharacterized conserved protein [Function unknown].
Unigene1208527	1109	6.68	0.42	13.52	0.83	23.12	1.5	0	0	2.16	0.12	0	0	7.16588	-4.15719	1.08555	-3.82957	0.000128367	0.00218	Down	XP_018414580.1	PREDICTED: sulfotransferase 1C1-like [Nanorana parkeri]	--	--	--	--	--	--	--	--	--	--	--
Unigene1208532	1091	3.74	0.24	4.67	0.29	0	0	44.63	2.95	44.41	2.58	26.31	1.76	19.3461	3.4627	0.66942	5.17268	2.30763e-07	1.01011e-05	Ups	XP_027208619.1	mitochondrial import inner membrane translocase subunit Tim16-like [Penaeus vannamei]	sp|Q6PBL0|TIM16_DANRE	Q6PBL0	Mitochondrial import inner membrane translocase subunit tim16 OS=Danio rerio OX=7955 GN=pam16 PE=2 SV=1	GO:0030150:protein import into mitochondrial matrix;	GO:0005744:mitochondrial inner membrane presequence translocase complex;	-	--	--	--	gnl|CDD|231380	KOG3442, KOG3442, KOG3442, Uncharacterized conserved protein [Function unknown].
Unigene1208596	1653	0	0	0	0	0	0	549.15	21.83	927.6	32.36	624.11	25.03	329.975	10.9093	1.28193	8.5101	1.73789e-17	5.31558e-15	Ups	ADZ46233.1	anti-lipopolysaccharide factor 3 [Eriocheir sinensis]	sp|C0KJQ4|ALPS_PORTR	C0KJQ4	Anti-lipopolysaccharide factor OS=Portunus trituberculatus OX=210409 GN=ALF PE=2 SV=2	GO:0042742:defense response to bacterium;	GO:0005576:extracellular region;	-	--	--	--	--	--
Unigene1208597	1691	85.87	3.23	89.61	3.29	327.89	12.76	0	0	0	0	0	0	80.1491	-9.13207	1.38118	-6.61179	3.797e-11	4.10931e-09	Down	ADZ46233.1	anti-lipopolysaccharide factor 3 [Eriocheir sinensis]	sp|C0KJQ4|ALPS_PORTR	C0KJQ4	Anti-lipopolysaccharide factor OS=Portunus trituberculatus OX=210409 GN=ALF PE=2 SV=2	GO:0042742:defense response to bacterium;	GO:0005576:extracellular region;	-	--	--	--	--	--
Unigene120872	356	17.22	7.46	17.27	8.11	30.95	15.19	5.58	2.71	5.19	2.25	3.26	1.69	12.8507	-2.23429	0.654127	-3.41568	0.000636235	0.00786592	Down	--	--	--	--	--	--	--	--	--	--	--	--	--
Unigene1208786	1331	0	0	0	0	0	0	247.47	12.75	538.63	24.36	508.85	26.48	211.746	10.3128	1.31543	7.83982	4.51196e-15	9.46041e-13	Ups	XP_027206797.1	uncharacterized protein LOC113800250 [Penaeus vannamei]	--	--	--	--	--	--	--	--	--	--	--
Unigene1208787	1221	48.81	2.71	55.73	3.03	33.77	1.95	0	0	0	0	0	0	23.5406	-7.63365	1.46735	-5.20235	1.96788e-07	8.79658e-06	Down	XP_027206797.1	uncharacterized protein LOC113800250 [Penaeus vannamei]	--	--	--	--	--	--	--	--	--	--	--
Unigene1208789	1311	118.93	6.05	117.18	5.83	126.72	6.69	0	0	0	0	0	0	61.0972	-8.83783	1.38846	-6.3652	1.95041e-10	1.8288e-08	Down	XP_027206797.1	uncharacterized protein LOC113800250 [Penaeus vannamei]	--	--	--	--	--	--	--	--	--	--	--
Unigene1208895	406	24	7.48	114.02	37.39	92.97	32.01	7	2.39	9	2.73	1	0.36	37.5896	-3.72653	0.585692	-6.36261	1.98352e-10	1.85106e-08	Down	--	--	--	--	--	--	--	--	--	--	--	--	--
Unigene1208991	1144	21.07	1.27	34.54	2.04	0.6	0.04	0	0	0	0	0	0	9.62685	-5.86193	1.70576	-3.43655	0.000589168	0.00741134	Down	--	--	--	--	--	--	--	--	--	--	--	--	--
Unigene1209004	503	49	9.87	62.19	12.77	68.95	14.94	0	0	1	0.19	0	0	29.7341	-6.80944	1.09874	-6.19751	5.73619e-10	4.88469e-08	Down	--	--	--	--	--	--	--	--	--	--	--	--	--
Unigene1209028	1434	5	0.23	12	0.54	7.96	0.38	0	0	0	0	0	0	3.97	-5.41396	1.65998	-3.26146	0.00110842	0.012089	Down	--	--	--	--	--	--	--	--	--	--	--	--	--
Unigene1209072	320	19	11.3	18	12.02	15	10.4	4	2.74	8	4.94	3	2.25	11.1004	-1.89216	0.671607	-2.81737	0.00484191	0.0360446	Down	--	--	--	--	--	--	--	--	--	--	--	--	--
Unigene1209181	760	0	0	0	0	3.44	0.38	9.4	1.02	4.55	0.43	11.76	1.3	4.97591	2.93916	1.0953	2.68343	0.00728711	0.0480823	Ups	XP_027226853.1	gamma-soluble NSF attachment protein-like [Penaeus vannamei]	--	--	--	--	--	--	--	--	--	gnl|CDD|229526	KOG1585, KOG1585, KOG1585, Protein required for fusion of vesicles in vesicular transport, gamma-SNAP [Intracellular trafficking, secretion, and vesicular transport].
Unigene1209270	390	0	0	0	0	0	0	29.7	11.19	18.5	6.21	18.03	7.17	10.5993	6.57691	1.54822	4.24803	2.15655e-05	0.000496321	Ups	--	--	--	--	--	--	--	--	--	--	--	--	--
Unigene1209321	522	389.28	73.28	321.29	61.47	410.59	82.92	2710.11	542.59	2827.66	500.57	2785.15	574.62	1541.14	2.8128	0.2987	9.4168	4.65023e-21	2.28208e-18	Ups	--	--	--	--	--	--	--	--	--	--	--	--	--
Unigene1209344	919	41.31	3.3	146.67	11.54	188.83	15.75	486.28	40.29	773.96	56.39	447.17	37.59	321.796	2.16226	0.364383	5.93402	2.95604e-09	2.13549e-07	Ups	--	--	--	--	--	--	--	--	--	--	--	--	--
Unigene1209348	329	94.14	51.3	193.84	117.4	236.96	149.34	310.58	193.34	461.94	258.5	345.98	233.9	260.57	1.08282	0.315944	3.42725	0.000609738	0.00760892	Ups	--	--	--	--	--	--	--	--	--	--	--	--	--
Unigene1209375	2991	7	0.14	13	0.25	5	0.1	1	0.02	0	0	0	0	4.24651	-4.05646	1.30293	-3.11334	0.00184982	0.0178571	Down	XP_027229738.1	UDP-glucuronosyltransferase 2A3-like [Penaeus vannamei]	sp|Q6UWM9|UD2A3_HUMAN	Q6UWM9	UDP-glucuronosyltransferase 2A3 OS=Homo sapiens OX=9606 GN=UGT2A3 PE=2 SV=2	GO:0052695:cellular glucuronidation;	GO:0016021:integral component of membrane;GO:0043231:intracellular membrane-bounded organelle;	GO:0015020:glucuronosyltransferase activity;GO:0008194:UDP-glycosyltransferase activity;	--	--	--	gnl|CDD|229134	KOG1192, KOG1192, KOG1192, UDP-glucuronosyl and UDP-glucosyl transferase [Carbohydrate transport and metabolism, Energy production and conversion].
Unigene1209493	1492	95	4.14	111.86	4.76	81.94	3.7	32.14	1.44	30.81	1.21	19.96	0.9	61.4508	-1.8871	0.388669	-4.85527	1.20221e-06	4.2337e-05	Down	--	--	--	--	--	--	--	--	--	--	--	--	--
Unigene1209507	1126	24.15	1.48	62.64	3.77	61.96	3.96	10.27	0.65	18.25	1.02	6.1	0.39	28.3502	-2.16478	0.499588	-4.33313	1.47002e-05	0.000358847	Down	--	--	--	--	--	--	--	--	--	--	--	--	--
Unigene1209508	804	0	0	0	0	0	0	10.73	1.07	29.33	2.58	6.9	0.7	6.72552	6.0216	1.59949	3.7647	0.000166747	0.0027009	Ups	--	--	--	--	--	--	--	--	--	--	--	--	--
Unigene1209769	1202	0	0	0	0	0	0	25.62	1.5	26.84	1.38	7.69	0.45	8.97799	6.3846	1.56549	4.07835	4.53561e-05	0.000925601	Ups	XP_027209090.1	far upstream element-binding protein 2-like [Penaeus vannamei]	sp|Q92945|FUBP2_HUMAN	Q92945	Far upstream element-binding protein 2 OS=Homo sapiens OX=9606 GN=KHSRP PE=1 SV=4	GO:0061158:3'-UTR-mediated mRNA destabilization;GO:0071345:cellular response to cytokine stimulus;GO:0010586:miRNA metabolic process;GO:0006402:mRNA catabolic process;GO:0006397:mRNA processing;GO:0051028:mRNA transport;GO:0010989:negative regulation of low-density lipoprotein particle clearance;GO:0045019:negative regulation of nitric oxide biosynthetic process;GO:0061014:positive regulation of …	GO:0010494:cytoplasmic stress granule;GO:0005829:cytosol;GO:0016020:membrane;GO:0005654:nucleoplasm;	GO:0003677:DNA binding;GO:0035925:mRNA 3'-UTR AU-rich region binding;GO:0003723:RNA binding;	--	--	--	gnl|CDD|229617	KOG1676, KOG1676, KOG1676, K-homology type RNA binding proteins [RNA processing and modification].
Unigene1209815	1988	430.45	13.46	505.97	15.39	372.71	12.04	202.77	6.52	198.66	5.6	170.15	5.51	311.202	-1.25998	0.303426	-4.15253	3.28824e-05	0.000706237	Down	--	--	--	--	--	--	--	--	--	--	--	--	--
Unigene1210044	2526	104.56	2.5	209.54	4.87	358.1	8.84	0	0	6.48	0.14	0	0	106.475	-6.45543	1.05817	-6.10054	1.0571e-09	8.49361e-08	Down	XP_027223366.1	equilibrative nucleoside transporter 1-like [Penaeus vannamei]	--	--	--	--	--	--	--	--	--	gnl|CDD|229420	KOG1479, KOG1479, KOG1479, Nucleoside transporter [Nucleotide transport and metabolism].
Unigene1210068	2355	25	0.65	14.95	0.38	20.64	0.55	43.01	1.14	62.66	1.46	59.52	1.59	37.6393	1.34325	0.47065	2.85403	0.00431689	0.0332143	Ups	--	--	--	--	--	--	--	--	--	--	--	--	--
Unigene1210148	634	9.15	1.25	6.01	0.82	7.69	1.11	0	0	0	0	0	0	3.97706	-5.38869	1.66305	-3.24024	0.00119429	0.0127989	Down	--	--	--	--	--	--	--	--	--	--	--	--	--
Unigene1210403	373	1	0.38	8.16	3.35	4.29	1.84	17.5	7.43	18.35	6.95	41.41	18.67	15.5887	2.62768	0.718515	3.6571	0.000255084	0.0038083	Ups	--	--	--	--	--	--	--	--	--	--	--	--	--
Unigene1210411	344	0	0	0	0	0	0	36	19.39	50	24.14	35	20.29	19.0497	7.31999	1.48753	4.9209	8.61456e-07	3.16385e-05	Ups	--	--	--	--	--	--	--	--	--	--	--	--	--
Unigene1210452	1698	5.33	0.2	14.83	0.54	36.32	1.41	3.19	0.12	7.29	0.25	0.99	0.04	10.1008	-2.32727	0.787215	-2.95633	0.00311323	0.0262381	Down	XP_027237045.1	heparan sulfate 2-O-sulfotransferase 1-like isoform X1 [Penaeus vannamei]	sp|Q76KB1|HS2ST_CHICK	Q76KB1	Heparan sulfate 2-O-sulfotransferase 1 OS=Gallus gallus OX=9031 GN=HS2ST1 PE=1 SV=1	GO:0015015:heparan sulfate proteoglycan biosynthetic process, enzymatic modification;GO:0015014:heparan sulfate proteoglycan biosynthetic process, polysaccharide chain biosynthetic process;GO:0030202:heparin metabolic process;GO:0060676:ureteric bud formation;	GO:0000139:Golgi membrane;GO:0016021:integral component of membrane;	GO:0004394:heparan sulfate 2-O-sulfotransferase activity;GO:0042802:identical protein binding;GO:0008146:sulfotransferase activity;	--	--	--	gnl|CDD|231853	KOG3922, KOG3922, KOG3922, Sulfotransferases [Posttranslational modification, protein turnover, chaperones].
Unigene1210461	745	7.53	0.8	10.59	1.12	25.84	2.9	56.99	6.36	49.53	4.86	45.49	5.17	31.5252	1.7196	0.48924	3.51485	0.00044001	0.00587434	Ups	--	--	--	--	--	--	--	--	--	--	--	--	--
Unigene1210706	706	0	0	0	0	0	0	11.28	1.36	3.97	0.42	6.83	0.84	3.65141	5.21209	1.68184	3.09904	0.00194151	0.0184945	Ups	--	--	--	--	--	--	--	--	--	--	--	--	--
Unigene1210708	849	14	1.24	15	1.32	20	1.86	6.3	0.58	4	0.33	1.42	0.13	9.73589	-2.19632	0.726867	-3.02162	0.00251423	0.0224178	Down	--	--	--	--	--	--	--	--	--	--	--	--	--
Unigene1210745	1467	0.55	0.02	3.16	0.14	16.03	0.74	38.78	1.78	23.89	0.96	28.64	1.32	18.0653	2.18933	0.671678	3.25949	0.00111614	0.0121429	Ups	--	--	--	--	--	--	--	--	--	--	--	--	--
Unigene1210750	524	3.85	0.72	2	0.38	6.99	1.4	22.17	4.41	22.15	3.89	14.66	3	11.4227	2.03464	0.679208	2.99561	0.00273898	0.0238538	Ups	--	--	--	--	--	--	--	--	--	--	--	--	--
Unigene1210799	318	7	4.25	5	3.41	6	4.26	1	0.7	0	0	0	0	3.25989	-3.65461	1.35048	-2.70616	0.00680665	0.0458365	Down	--	--	--	--	--	--	--	--	--	--	--	--	--
Unigene1210862	5180	22	0.24	29	0.31	54	0.62	208	2.36	227	2.26	97.95	1.12	97.2708	2.22662	0.3784	5.8843	3.99745e-09	2.79216e-07	Ups	XP_027210856.1	uncharacterized protein LOC113804217 [Penaeus vannamei]	--	--	--	--	--	--	--	--	--	--	--
Unigene1210881	1261	64.79	3.45	73.32	3.83	45.83	2.54	9.77	0.54	11.01	0.53	11.81	0.66	36.5975	-2.51653	0.484991	-5.18882	2.11633e-07	9.37185e-06	Down	--	--	--	--	--	--	--	--	--	--	--	--	--
Unigene1210942	1131	5.12	0.31	38.87	2.33	103.57	6.57	11.9	0.75	6.37	0.35	5.19	0.33	25.7434	-2.54049	0.696696	-3.64649	0.000265851	0.00393857	Down	XP_027209740.1	FAD-dependent oxidoreductase domain-containing protein 1-like [Penaeus vannamei]	sp|Q3TQB2|FXRD1_MOUSE	Q3TQB2	FAD-dependent oxidoreductase domain-containing protein 1 OS=Mus musculus OX=10090 GN=Foxred1 PE=1 SV=1	GO:0032981:mitochondrial respiratory chain complex I assembly;	GO:0005737:cytoplasm;GO:0016021:integral component of membrane;GO:0005743:mitochondrial inner membrane;GO:0005747:mitochondrial respiratory chain complex I;GO:0005739:mitochondrion;	GO:0016491:oxidoreductase activity;	--	--	--	gnl|CDD|230792	KOG2853, KOG2853, KOG2853, Possible oxidoreductase [General function prediction only].
Unigene1211093	1495	3.35	0.15	0	0	0.82	0.04	15.55	0.7	25.48	1	13.57	0.61	9.27183	3.42564	0.879891	3.89325	9.89095e-05	0.00176452	Ups	XP_027209296.1	polycomb protein suz12-A-like isoform X2 [Penaeus vannamei]	sp|Q80U70|SUZ12_MOUSE	Q80U70	Polycomb protein Suz12 OS=Mus musculus OX=10090 GN=Suz12 PE=1 SV=2	GO:0098532:histone H3-K27 trimethylation;GO:0016571:histone methylation;GO:0016574:histone ubiquitination;GO:0045596:negative regulation of cell differentiation;GO:0032682:negative regulation of chemokine production;GO:0050680:negative regulation of epithelial cell proliferation;GO:0000122:negative regulation of transcription from RNA polymerase II promoter;GO:0042532:negative regulation of tyros…	GO:0035098:ESC/E(Z) complex;GO:0016604:nuclear body;GO:0005730:nucleolus;GO:0005654:nucleoplasm;GO:0005634:nucleus;GO:0032993:protein-DNA complex;GO:0016586:RSC complex;GO:0001739:sex chromatin;	GO:0003682:chromatin binding;GO:0031490:chromatin DNA binding;GO:0042054:histone methyltransferase activity;GO:0046976:histone methyltransferase activity (H3-K27 specific);GO:0046872:metal ion binding;GO:0035064:methylated histone binding;GO:0003723:RNA binding;GO:0000978:RNA polymerase II core promoter proximal region sequence-specific DNA binding;GO:0043565:sequence-specific DNA binding;	--	--	--	gnl|CDD|230289	KOG2350, KOG2350, KOG2350, Zn-finger protein joined to JAZF1 (predicted suppressor) [General function prediction only].
Unigene1211340	331	0	0	0	0	0	0	8.71	5.31	17.64	9.67	13	8.6	6.33895	5.93418	1.60579	3.69549	0.000219463	0.00337297	Ups	--	--	--	--	--	--	--	--	--	--	--	--	--
Unigene1211863	1405	33.35	1.56	39.15	1.79	44.44	2.16	20.87	1.01	19.67	0.83	11.13	0.54	27.1733	-1.23758	0.459376	-2.69405	0.00705886	0.0470259	Down	--	--	--	--	--	--	--	--	--	--	--	--	--
Unigene1212078	1784	69	2.44	97	3.34	72	2.63	3	0.11	10	0.32	8	0.29	42.703	-3.51767	0.499699	-7.03958	1.92825e-12	2.69041e-10	Down	--	--	--	--	--	--	--	--	--	--	--	--	--
Unigene1212135	1614	5	0.2	0	0	9.03	0.37	24.87	1.02	65.71	2.36	17	0.7	17.943	2.64705	0.690085	3.83584	0.000125137	0.00213825	Ups	XP_027210210.1	large neutral amino acids transporter small subunit 1-like isoform X2 [Penaeus vannamei]	sp|Q7YQK4|LAT1_RABIT	Q7YQK4	Large neutral amino acids transporter small subunit 1 OS=Oryctolagus cuniculus OX=9986 GN=SLC7A5 PE=1 SV=1	GO:0030154:cell differentiation;GO:0007399:nervous system development;GO:0015804:neutral amino acid transport;	GO:0016324:apical plasma membrane;GO:0005829:cytosol;GO:0016021:integral component of membrane;GO:0005886:plasma membrane;	GO:0015171:amino acid transmembrane transporter activity;GO:0042605:peptide antigen binding;	--	--	--	gnl|CDD|229229	KOG1287, KOG1287, KOG1287, Amino acid transporters [Amino acid transport and metabolism].
Unigene1212141	1462	15.46	0.69	35.58	1.55	12.77	0.59	5.65	0.26	5.73	0.23	0	0	11.9222	-2.45548	0.731302	-3.35768	0.000785995	0.00927817	Down	PNF31831.1	hypothetical protein B7P43_G09261, partial [Cryptotermes secundus]	sp|Q6PDH0|PHLB1_MOUSE	Q6PDH0	Pleckstrin homology-like domain family B member 1 OS=Mus musculus OX=10090 GN=Phldb1 PE=1 SV=1	GO:1904261:positive regulation of basement membrane assembly involved in embryonic body morphogenesis;GO:0010717:regulation of epithelial to mesenchymal transition;GO:0010470:regulation of gastrulation;GO:0070507:regulation of microtubule cytoskeleton organization;	GO:0045180:basal cortex;	-	--	--	--	gnl|CDD|228194	KOG0245, KOG0245, KOG0245, Kinesin-like protein [Cytoskeleton].
Unigene1212300	202	0	0	0	0	0	0	4	24.49	13	75.96	1	7.73	2.42011	4.6953	1.74534	2.6902	0.00714095	0.0473897	Ups	--	--	--	--	--	--	--	--	--	--	--	--	--
Unigene1212350	274	48.31	50.64	65.18	81.31	51.34	65.84	103.92	131.83	129.89	150.4	116.36	167.6	83.5483	1.04516	0.357278	2.92533	0.0034409	0.0282225	Ups	--	--	--	--	--	--	--	--	--	--	--	--	--
Unigene1212411	2509	12.95	0.31	18.85	0.44	29.08	0.72	7.4	0.18	8.79	0.19	0	0	11.9864	-2.01935	0.69506	-2.90528	0.00366919	0.0295842	Down	--	--	--	--	--	--	--	--	--	--	--	--	--
Unigene1212458	592	47.56	7.22	63.31	9.67	22.03	3.56	1.71	0.27	1.14	0.16	2.05	0.34	23.3818	-4.6246	0.770477	-6.00226	1.94591e-09	1.46333e-07	Down	--	--	--	--	--	--	--	--	--	--	--	--	--
Unigene1212587	928	3.24	0.26	21.65	1.68	1.87	0.15	0	0	1.9	0.14	0	0	4.31151	-3.39287	1.24057	-2.73492	0.0062396	0.0431276	Down	--	--	--	--	--	--	--	--	--	--	--	--	--
Unigene1212743	2523	0	0	0	0	0	0	1.72	0.04	34.49	0.74	10.43	0.26	6.60385	5.932	1.61794	3.6664	0.000245992	0.00369826	Ups	ROT69104.1	ADP-ribosylation factor GTPase-activating protein 1 [Penaeus vannamei]	sp|O80925|AGD7_ARATH	O80925	ADP-ribosylation factor GTPase-activating protein AGD7 OS=Arabidopsis thaliana OX=3702 GN=AGD7 PE=1 SV=1	GO:0016192:vesicle-mediated transport;	GO:0005829:cytosol;GO:0005794:Golgi apparatus;GO:0005634:nucleus;	GO:0005096:GTPase activator activity;GO:0046872:metal ion binding;	--	--	--	gnl|CDD|228651	KOG0704, KOG0704, KOG0704, ADP-ribosylation factor GTPase activator [Signal transduction mechanisms, Intracellular trafficking, secretion, and vesicular transport, Cytoskeleton].
Unigene1212749	468	10.23	2.36	18.45	4.38	25.94	6.49	0	0	1.01	0.22	0	0	8.70224	-5.12824	1.20512	-4.25536	2.0871e-05	0.000482482	Down	ROT66496.1	hypothetical protein C7M84_015480 [Penaeus vannamei]	--	--	--	--	--	--	--	--	--	--	--
Unigene1212800	378	26	9.62	66	26.08	66	27.32	13.26	5.43	13.45	4.91	8.07	3.5	30.0681	-2.20906	0.484233	-4.56198	5.06733e-06	0.000145616	Down	--	--	--	--	--	--	--	--	--	--	--	--	--
Unigene1212824	254	36.47	53.19	36.68	65.36	29.58	53.81	10.89	19.62	20.08	33.31	7.77	16.25	23.2862	-1.52773	0.505492	-3.02226	0.00250895	0.0223855	Down	--	--	--	--	--	--	--	--	--	--	--	--	--
Unigene1212860	344	0	0	0	0	1.08	0.59	12	6.46	6	2.9	9.88	5.73	4.83434	4.17486	1.28919	3.23836	0.00120218	0.0128627	Ups	--	--	--	--	--	--	--	--	--	--	--	--	--
Unigene1212862	900	34.06	2.79	22.65	1.83	34.9	2.99	84.71	7.22	74.84	5.61	89.53	7.74	57.0275	1.3772	0.430008	3.20274	0.00136125	0.0141562	Ups	--	--	--	--	--	--	--	--	--	--	--	--	--
Unigene121317	365	8	3.24	6	2.62	3.73	1.7	0	0	0	0	0	0	3.16592	-5.08231	1.69756	-2.99389	0.00275443	0.0239536	Down	--	--	--	--	--	--	--	--	--	--	--	--	--
Unigene1213300	566	10.89	1.78	33.23	5.49	28.14	4.91	0	0	2	0.31	0	0	11.4676	-4.83163	1.02171	-4.72895	2.25686e-06	7.28893e-05	Down	--	--	--	--	--	--	--	--	--	--	--	--	--
Unigene1214653	513	0	0	3.45	0.68	1.33	0.28	9.39	1.94	14.09	2.58	10.91	2.33	5.99846	2.89776	0.963905	3.00627	0.00264476	0.0232709	Ups	--	--	--	--	--	--	--	--	--	--	--	--	--
Unigene1214754	4193	5905.51	81.89	7885.82	105.93	4037.67	57.62	3827.36	54.35	4303.68	53.56	1773.13	25.31	4477.9	-1.00025	0.301013	-3.32293	0.000890765	0.0102532	Down	XP_018025728.1	PREDICTED: tropomyosin-1, isoforms 9A/A/B isoform X30 [Hyalella azteca]	sp|P06754|TPM1_DROME	P06754	Tropomyosin-1, isoforms 9A/A/B OS=Drosophila melanogaster OX=7227 GN=Tm1 PE=1 SV=2	GO:0048813:dendrite morphogenesis;GO:0006936:muscle contraction;GO:0048477:oogenesis;GO:0007315:pole plasm assembly;GO:0045451:pole plasm oskar mRNA localization;GO:0010591:regulation of lamellipodium assembly;GO:0055093:response to hyperoxia;	GO:0005829:cytosol;GO:0070865:investment cone;GO:0030017:sarcomere;	GO:0003779:actin binding;GO:0051015:actin filament binding;GO:0019901:protein kinase binding;	K10373	tropomyosin 1	ko04260 Cardiac muscle contraction;ko04261 Adrenergic signaling in cardiomyocytes;ko05206 MicroRNAs in cancer;ko05410 Hypertrophic cardiomyopathy (HCM);ko05414 Dilated cardiomyopathy (DCM);	gnl|CDD|228949	KOG1003, KOG1003, KOG1003, Actin filament-coating protein tropomyosin [Cytoskeleton].
Unigene1214772	2545	0	0	0	0	0	0	36.65	0.89	39.82	0.85	20.74	0.51	15.007	7.02921	1.50966	4.65616	3.22159e-06	9.89178e-05	Ups	XP_027217729.1	transformation/transcription domain-associated protein-like isoform X3 [Penaeus vannamei]	sp|Q80YV3|TRRAP_MOUSE	Q80YV3	Transformation/transcription domain-associated protein OS=Mus musculus OX=10090 GN=Trrap PE=1 SV=2	GO:0006281:DNA repair;GO:0016578:histone deubiquitination;GO:0043968:histone H2A acetylation;GO:0043967:histone H4 acetylation;GO:0007093:mitotic cell cycle checkpoint;GO:0006355:regulation of transcription, DNA-templated;	GO:0005794:Golgi apparatus;GO:0000123:histone acetyltransferase complex;GO:0035267:NuA4 histone acetyltransferase complex;GO:0005654:nucleoplasm;GO:0005634:nucleus;GO:0000124:SAGA complex;GO:0030914:STAGA complex;GO:0000812:Swr1 complex;GO:0005667:transcription factor complex;GO:0033276:transcription factor TFTC complex;	GO:0003682:chromatin binding;GO:0003713:transcription coactivator activity;GO:0003712:transcription cofactor activity;	--	--	--	gnl|CDD|228835	KOG0889, KOG0889, KOG0889, Histone acetyltransferase SAGA, TRRAP/TRA1 component, PI-3 kinase superfamily [Signal transduction mechanisms, Chromatin structure and dynamics, Replication, recombination and repair, Cell cycle control, cell division, chromosome partitioning].
Unigene1214826	380	7	2.56	3	1.17	8	3.26	1	0.4	0	0	0	0	3.27417	-3.6507	1.35868	-2.68695	0.00721072	0.0477193	Down	--	--	--	--	--	--	--	--	--	--	--	--	--
Unigene1214833	300	3.96	2.94	5.98	5.09	5	4.4	0	0	0	0	0	0	2.45617	-4.78067	1.73108	-2.76166	0.00575083	0.040693	Down	--	--	--	--	--	--	--	--	--	--	--	--	--
Unigene1215059	361	3.95	1.65	1.05	0.47	1.46	0.69	24.91	11.6	11.05	4.6	20.67	10.27	10.7617	3.04156	0.825498	3.68452	0.000229133	0.00349043	Ups	--	--	--	--	--	--	--	--	--	--	--	--	--
Unigene1215061	382	0	0	0	0	0	0	32.5	12.93	12.48	4.43	21.6	9.1	11.0136	6.60029	1.54958	4.2594	2.0498e-05	0.000475216	Ups	--	--	--	--	--	--	--	--	--	--	--	--	--
Unigene1215063	506	29.93	5.96	35.36	7.18	26.96	5.77	0	0	0	0	0	0	15.436	-7.11413	1.50451	-4.72853	2.26154e-06	7.29619e-05	Down	--	--	--	--	--	--	--	--	--	--	--	--	--
Unigene1215092	1166	1.01	0.06	1.15	0.07	0	0	138.04	8.38	134.09	7.15	115.36	7.08	62.2296	7.0877	0.898435	7.88894	3.04767e-15	6.60926e-13	Ups	XP_021574082.1	von Willebrand factor D and EGF domain-containing protein [Carlito syrichta]	--	--	--	--	--	--	--	--	--	--	--
Unigene1215113	422	1.88	0.54	7	2.09	4	1.26	23.61	7.34	29.06	8.03	6.33	2.06	10.515	1.98834	0.717245	2.77219	0.00556804	0.0398227	Ups	--	--	--	--	--	--	--	--	--	--	--	--	--
Unigene1215268	4073	358.67	5.13	1673.03	23.18	2041.09	30.04	2473.4	36.22	3068.44	39.39	2785.85	41.01	1963.28	1.10731	0.384709	2.8783	0.00399826	0.0314461	Ups	XP_021937610.1	amphiphysin isoform X1 [Zootermopsis nevadensis]	sp|O00499|BIN1_HUMAN	O00499	Myc box-dependent-interacting protein 1 OS=Homo sapiens OX=9606 GN=BIN1 PE=1 SV=1	GO:0007010:cytoskeleton organization;GO:0006897:endocytosis;GO:0008333:endosome to lysosome transport;GO:0060988:lipid tube assembly;GO:0061024:membrane organization;GO:1902430:negative regulation of beta-amyloid formation;GO:1902960:negative regulation of aspartic-type endopeptidase activity involved in amyloid precursor protein catabolic process;GO:1901380:negative regulation of potassium ion t…	GO:0015629:actin cytoskeleton;GO:0030424:axon;GO:0043194:axon initial segment;GO:0005737:cytoplasm;GO:0005829:cytosol;GO:0005768:endosome;GO:0031674:I band;GO:0060987:lipid tube;GO:0016020:membrane;GO:0033268:node of Ranvier;GO:0005635:nuclear envelope;GO:0005634:nucleus;GO:0005886:plasma membrane;GO:0008021:synaptic vesicle;GO:0030315:T-tubule;GO:0030018:Z disc;	GO:0051015:actin filament binding;GO:0051087:chaperone binding;GO:0030276:clathrin binding;GO:0042802:identical protein binding;GO:0005543:phospholipid binding;GO:0002020:protease binding;GO:0070063:RNA polymerase binding;GO:0048156:tau protein binding;	--	--	--	gnl|CDD|231703	KOG3771, KOG3771, KOG3771, Amphiphysin [Intracellular trafficking, secretion, and vesicular transport].
Unigene1215348	465	28	6.55	36	8.66	41.42	10.5	105	26.38	84	18.7	89	23.2	62.423	1.37202	0.38683	3.54683	0.000389901	0.00534129	Ups	--	--	--	--	--	--	--	--	--	--	--	--	--
Unigene121541	360	0	0	0	0	0	0	15.45	7.25	21.41	8.99	21.46	10.76	9.31702	6.41081	1.56227	4.10352	4.0691e-05	0.0008454	Ups	--	--	--	--	--	--	--	--	--	--	--	--	--
Unigene1215472	447	17	4.3	5.92	1.55	8.6	2.37	1	0.27	0	0	0	0	5.9963	-4.50848	1.26761	-3.55667	0.000375581	0.0051907	Down	--	--	--	--	--	--	--	--	--	--	--	--	--
Unigene1215554	2844	81.45	1.71	120.14	2.45	117.49	2.55	238.17	5.14	391.36	7.4	174.92	3.8	173.301	1.22229	0.297411	4.10978	3.9603e-05	0.000826385	Ups	ROT72752.1	hypothetical protein C7M84_008867 [Penaeus vannamei]	sp|P49750|YLPM1_HUMAN	P49750	YLP motif-containing protein 1 OS=Homo sapiens OX=9606 GN=YLPM1 PE=1 SV=4	GO:0032204:regulation of telomere maintenance;	GO:0005829:cytosol;GO:0016607:nuclear speck;GO:0005654:nucleoplasm;GO:0005634:nucleus;	GO:0003723:RNA binding;	--	--	--	gnl|CDD|230339	KOG2400, KOG2400, KOG2400, Nuclear protein ZAP [Defense mechanisms].
Unigene1215678	258	6	8.15	2.86	4.72	4	6.75	0	0	0	0	0	0	2.3106	-4.66207	1.7467	-2.66907	0.0076061	0.0496234	Down	--	--	--	--	--	--	--	--	--	--	--	--	--
Unigene1215815	985	78.75	5.73	86.35	6.19	53.73	4.08	298.79	22.56	300.01	19.91	258.61	19.79	174.553	1.87656	0.345519	5.43115	5.59919e-08	2.90558e-06	Ups	--	--	--	--	--	--	--	--	--	--	--	--	--
Unigene121618	349	10	4.58	5	2.5	1	0.52	0	0	0	0	0	0	3.00606	-4.94853	1.71987	-2.87727	0.00401136	0.0315078	Down	--	--	--	--	--	--	--	--	--	--	--	--	--
Unigene1216998	642	17.26	2.3	44.9	6	69.29	9.79	13.79	1.93	31.23	3.86	4.16	0.6	27.1202	-1.51528	0.55653	-2.72273	0.00647455	0.0442975	Down	--	--	--	--	--	--	--	--	--	--	--	--	--
Unigene1217581	474	4.05	0.91	6.32	1.46	2.05	0.5	98.63	23.82	158.17	33.84	72.46	18.14	51.7796	4.57205	0.542976	8.42037	3.75306e-17	1.10699e-14	Ups	--	--	--	--	--	--	--	--	--	--	--	--	--
Unigene1217712	1714	28	1.04	44	1.59	18	0.69	5	0.19	6.8	0.23	5	0.19	17.6244	-2.4285	0.608515	-3.99087	6.58324e-05	0.00126459	Down	--	--	--	--	--	--	--	--	--	--	--	--	--
Unigene1217776	450	4.37	1.09	21.53	5.56	42.06	11.43	61.08	16.44	118.55	28.31	55.03	15.41	45.8261	1.73842	0.506784	3.4303	0.000602904	0.00753981	Ups	--	--	--	--	--	--	--	--	--	--	--	--	--
Unigene1218216	781	2.47	0.25	4.99	0.49	3.53	0.37	34.38	3.58	23.61	2.16	39.04	4.13	18.1307	3.09896	0.663297	4.67205	2.98212e-06	9.22868e-05	Ups	--	--	--	--	--	--	--	--	--	--	--	--	--
Unigene1218298	336	4	2.04	5	2.82	12	7.05	0	0	0	0	0	0	3.35796	-5.18483	1.68665	-3.07403	0.00211187	0.0196955	Down	--	--	--	--	--	--	--	--	--	--	--	--	--
Unigene1218316	432	7	1.9	1	0.28	6	1.79	0	0	0	0	0.3	0.09	2.53959	-4.74948	1.74084	-2.72828	0.00636663	0.0437269	Down	--	--	--	--	--	--	--	--	--	--	--	--	--
Unigene1218412	311	10.51	6.87	17.47	12.95	24.54	18.87	49.69	37.73	51.87	35.54	33.88	28.29	29.7208	1.29079	0.453065	2.84902	0.0043854	0.0336087	Ups	XP_018493989.1	PREDICTED: RNA-directed DNA polymerase from mobile element jockey-like [Galendromus occidentalis]	--	--	--	--	--	--	--	--	--	--	--
Unigene1218527	355	11	4.8	11	5.21	1	0.49	1	0.49	0	0	1	0.52	4.43682	-3.22381	1.19589	-2.69575	0.00702306	0.0469157	Down	--	--	--	--	--	--	--	--	--	--	--	--	--
Unigene1218551	2521	9.11	0.22	54.16	1.26	38.09	0.94	5.68	0.14	2.41	0.05	0	0	16.4251	-3.52128	0.762964	-4.61526	3.92606e-06	0.000116769	Down	XP_027210045.1	proton channel OtopLc-like isoform X4 [Penaeus vannamei]	sp|B7Z0W9|OTOP_DROME	B7Z0W9	Proton channel OtopLc OS=Drosophila melanogaster OX=7227 GN=OtopLc PE=3 SV=2	GO:1902600:hydrogen ion transmembrane transport;	GO:0016021:integral component of membrane;GO:0005886:plasma membrane;	GO:0015252:hydrogen ion channel activity;	--	--	--	gnl|CDD|232665	KOG4740, KOG4740, KOG4740, Uncharacterized conserved protein [Function unknown].
Unigene1218947	1482	138.28	6.07	214.3	9.19	215.16	9.79	446.71	20.21	452.07	17.95	415.6	18.98	303.905	1.19283	0.28682	4.15882	3.19903e-05	0.000690201	Ups	--	--	--	--	--	--	--	--	--	--	--	--	--
Unigene1219021	1019	0	0	6.05	0.41	0	0	23.87	1.72	41.76	2.65	37.68	2.76	17.7239	3.98229	0.782615	5.08844	3.61025e-07	1.49143e-05	Ups	--	--	--	--	--	--	--	--	--	--	--	--	--
Unigene1219022	1039	67.31	4.57	66.44	4.44	52.96	3.75	12.29	0.87	12.91	0.8	8.92	0.64	36.9923	-2.53323	0.469706	-5.39324	6.91987e-08	3.50778e-06	Down	--	--	--	--	--	--	--	--	--	--	--	--	--
Unigene1219041	693	0	0	0	0	0	0	6	0.75	5	0.55	11.99	1.52	4.07128	5.32634	1.67065	3.18818	0.00143172	0.0147203	Ups	--	--	--	--	--	--	--	--	--	--	--	--	--
Unigene1219119	560	3283.72	547.01	1994.18	335.57	1610.01	286.22	754.23	132.99	718.44	111.88	741.78	134.35	1588.65	-1.75367	0.37141	-4.72165	2.33936e-06	7.5111e-05	Down	--	--	--	--	--	--	--	--	--	--	--	--	--
Unigene1219167	442	0	0	0	0	0	0	4.81	1.35	14.69	3.65	10	2.92	4.72484	5.55508	1.64477	3.37741	0.00073172	0.00876378	Ups	--	--	--	--	--	--	--	--	--	--	--	--	--
Unigene1219186	1588	21.32	0.86	26.4	1.04	13.17	0.55	3.5	0.15	0	0	0	0	10.7482	-3.79169	0.897131	-4.22647	2.37388e-05	0.000537751	Down	XP_027219410.1	intraflagellar transport protein 20 homolog [Penaeus vannamei]	sp|Q66I67|IFT20_DANRE	Q66I67	Intraflagellar transport protein 20 homolog OS=Danio rerio OX=7955 GN=ift20 PE=2 SV=1	GO:0030154:cell differentiation;GO:0051642:centrosome localization;GO:0042073:intraciliary transport;GO:0061512:protein localization to cilium;GO:2000583:regulation of platelet-derived growth factor receptor-alpha signaling pathway;GO:0007283:spermatogenesis;	GO:0005930:axoneme;GO:0005814:centriole;GO:0005813:centrosome;GO:0036064:ciliary basal body;GO:0005929:cilium;GO:0005794:Golgi apparatus;GO:0030992:intraciliary transport particle B;	-	--	--	--	--	--
Unigene1219244	343	12	5.77	5.3	2.79	6.74	3.71	0	0	2	0.97	1	0.59	4.78787	-2.93687	1.07829	-2.72364	0.00645661	0.0442088	Down	--	--	--	--	--	--	--	--	--	--	--	--	--
Unigene1219562	529	0	0	0	0	0	0	5.05	0.99	8.16	1.41	5.94	1.2	3.01682	4.99038	1.70405	2.92854	0.00340553	0.0280071	Ups	--	--	--	--	--	--	--	--	--	--	--	--	--
Unigene1219773	540	2.22	0.39	1.22	0.22	2	0.38	12.52	2.36	14	2.33	12	2.32	7.11463	2.74448	0.872371	3.146	0.0016552	0.0164183	Ups	--	--	--	--	--	--	--	--	--	--	--	--	--
Unigene121990	462	6	1.42	6	1.46	4	1.03	0	0	0	0	0	0	2.73649	-4.90575	1.71688	-2.85736	0.00427186	0.0329783	Down	--	--	--	--	--	--	--	--	--	--	--	--	--
Unigene1220025	241	13.54	25.42	9.68	22.53	6.7	15.81	0	0	0	0	0	0	5.46937	-5.78199	1.624	-3.56034	0.000370381	0.00513379	Down	--	--	--	--	--	--	--	--	--	--	--	--	--
Unigene1223078	418	0	0	0	0	0	0	9.42	2.99	15.32	4.33	4.52	1.51	4.27551	5.45646	1.65365	3.29965	0.00096804	0.0109137	Ups	--	--	--	--	--	--	--	--	--	--	--	--	--
Unigene1223081	370	1	0.39	0	0	0	0	5.6	2.43	10	3.88	7	3.23	3.84172	3.77691	1.30549	2.89309	0.00381467	0.0304289	Ups	--	--	--	--	--	--	--	--	--	--	--	--	--
Unigene1223085	893	10.05	0.83	24.51	2.01	35.55	3.08	0	0	0	0	0	0	11.0641	-6.7022	1.53986	-4.35248	1.34608e-05	0.000334181	Down	--	--	--	--	--	--	--	--	--	--	--	--	--
Unigene1223318	2484	0	0	0	0	0	0	18	0.45	16	0.35	14.31	0.36	7.67679	6.17937	1.58201	3.90602	9.3829e-05	0.00169164	Ups	XP_016380838.1	PREDICTED: piggyBac transposable element-derived protein 3-like [Sinocyclocheilus rhinocerous]	--	--	--	--	--	--	--	--	--	--	--
Unigene1223321	2280	10	0.27	15	0.39	6	0.17	0	0	0	0	1.69	0.05	5.59488	-3.57394	1.10821	-3.22496	0.00125992	0.0133386	Down	XP_016380838.1	PREDICTED: piggyBac transposable element-derived protein 3-like [Sinocyclocheilus rhinocerous]	--	--	--	--	--	--	--	--	--	--	--
Unigene1223329	1314	3.92	0.2	4.25	0.21	0	0	12.59	0.66	19.46	0.89	11.87	0.63	8.28656	2.23418	0.80696	2.76864	0.00562903	0.0401222	Ups	--	--	--	--	--	--	--	--	--	--	--	--	--
Unigene122335	451	4.6	1.14	10.79	2.77	2.9	0.79	0	0	0	0	0	0	3.0825	-5.06258	1.70104	-2.97617	0.00291874	0.0250175	Down	--	--	--	--	--	--	--	--	--	--	--	--	--
Unigene122336	324	80.4	45.96	47.97	30.64	39.91	26.51	3	1.97	4	2.36	0	0	30.9048	-4.66145	0.711528	-6.55132	5.7029e-11	6.0064e-09	Down	--	--	--	--	--	--	--	--	--	--	--	--	--
Unigene1223389	687	0	0	0	0	0	0	18	2.27	5.05	0.56	9	1.16	5.26509	5.67169	1.63554	3.46779	0.000524761	0.00675932	Ups	--	--	--	--	--	--	--	--	--	--	--	--	--
Unigene1223480	2091	142	4.19	212	6.09	127	3.87	20	0.61	41	1.09	14	0.43	90.5781	-2.79515	0.391023	-7.14832	8.78477e-13	1.28722e-10	Down	XP_027238871.1	cell division cycle-associated protein 3-like [Penaeus vannamei]	--	--	--	--	--	--	--	--	--	--	--
Unigene1223618	416	8	2.36	8.9	2.75	9	2.92	33	10.61	31.87	9.11	29.01	9.77	19.4454	1.7717	0.537604	3.29555	0.000982294	0.0110402	Ups	--	--	--	--	--	--	--	--	--	--	--	--	--
Unigene1223622	557	0	0	1.04	0.18	2	0.36	18.26	3.25	13.69	2.15	14.77	2.7	8.08286	3.7181	0.964993	3.85298	0.000116687	0.00202178	Ups	--	--	--	--	--	--	--	--	--	--	--	--	--
Unigene1223657	474	52.49	11.82	65.87	15.23	74	18.04	14.6	3.53	18.32	3.92	22.9	5.73	40.9404	-1.76711	0.440836	-4.00855	6.10921e-05	0.00118695	Down	--	--	--	--	--	--	--	--	--	--	--	--	--
Unigene1223789	303	2.03	1.45	4	3.27	1	0.85	80.75	67.62	102.67	77.74	58.66	54.35	38.6566	4.90009	0.638417	7.67538	1.64934e-14	3.156e-12	Ups	--	--	--	--	--	--	--	--	--	--	--	--	--
Unigene1223814	388	8.06	2.8	6	2.21	1	0.39	25	9.55	27	9.19	38	15.33	17.8987	2.46362	0.664659	3.70659	0.00021007	0.00325979	Ups	--	--	--	--	--	--	--	--	--	--	--	--	--
Unigene1223866	450	21.23	5.3	60.45	15.61	80.78	21.96	17.89	4.82	24.52	5.86	11.89	3.33	33.4643	-1.56677	0.477612	-3.28043	0.0010365	0.0114876	Down	ROT75356.1	putative HIG1 domain family member 2A, mitochondrial [Penaeus vannamei]	sp|Q9BW72|HIG2A_HUMAN	Q9BW72	HIG1 domain family member 2A, mitochondrial OS=Homo sapiens OX=9606 GN=HIGD2A PE=1 SV=1	GO:0043066:negative regulation of apoptotic process;GO:0055114:oxidation-reduction process;	GO:0016021:integral component of membrane;GO:0005743:mitochondrial inner membrane;GO:0070469:respiratory chain;	-	--	--	--	gnl|CDD|232360	KOG4431, KOG4431, KOG4431, Uncharacterized protein, induced by hypoxia [General function prediction only].
Unigene1224018	915	3	0.24	0	0	6	0.5	119	9.92	126	9.23	140	11.84	64.8271	5.27326	0.605338	8.71128	3.00464e-18	1.01209e-15	Ups	--	--	--	--	--	--	--	--	--	--	--	--	--
Unigene1224067	428	7	1.94	15	4.33	10	3.04	0	0	0	0	0	0	5.12353	-5.73866	1.62613	-3.52902	0.000417098	0.00563654	Down	--	--	--	--	--	--	--	--	--	--	--	--	--
Unigene1224638	1098	102	6.46	211	13.12	217	14.31	372	24.38	495	28.5	296	19.63	264.484	1.08799	0.283831	3.83322	0.000126477	0.00215424	Ups	XP_027238433.1	RPII140-upstream gene protein-like [Penaeus vannamei]	sp|P81928|140U_DROME	P81928	RPII140-upstream gene protein OS=Drosophila melanogaster OX=7227 GN=140up PE=2 SV=2	GO:0007275:multicellular organismal development;	GO:0016021:integral component of membrane;	-	--	--	--	gnl|CDD|232536	KOG4608, KOG4608, KOG4608, Uncharacterized conserved protein [Function unknown].
Unigene1224676	2021	0	0	0	0	0	0	131.05	4.13	76.7	2.12	92.79	2.95	49.1369	8.48566	1.41178	6.01061	1.84825e-09	1.39727e-07	Ups	CDJ50811.1	hypothetical protein, conserved [Eimeria brunetti]	sp|Q9QR71|LANA1_HHV8P	Q9QR71	Protein LANA1 OS=Human herpesvirus 8 type P (isolate GK18) OX=868565 GN=LANA1 PE=1 SV=1	GO:0039644:suppression by virus of host NF-kappaB transcription factor activity;	GO:0042025:host cell nucleus;	GO:0003677:DNA binding;	--	--	--	gnl|CDD|228196	KOG0247, KOG0247, KOG0247, Kinesin-like protein [Cytoskeleton].
Unigene1224696	398	0	0	0	0	0	0	8.49	3.04	10	3.19	5	1.88	3.50825	5.19974	1.68042	3.09432	0.00197267	0.01871	Ups	--	--	--	--	--	--	--	--	--	--	--	--	--
Unigene1224702	653	0	0	0	0	0	0	10	1.36	5	0.6	3	0.42	2.77466	4.87889	1.71904	2.83816	0.00453748	0.0344425	Ups	--	--	--	--	--	--	--	--	--	--	--	--	--
Unigene1224793	284	9	8.17	6	6.4	13.11	14.41	0	0	1	0.99	0	0	4.84555	-4.28796	1.28893	-3.32675	0.000878647	0.0101379	Down	--	--	--	--	--	--	--	--	--	--	--	--	--
Unigene1224821	1956	553.9	17.64	442.75	13.72	444.9	14.64	11608	379.95	16304.8	468.15	11093.7	365.91	6372.55	4.604	0.283731	16.2266	3.27004e-59	2.3269e-55	Ups	YP_232832.1	NADH dehydrogenase subunit 5 [Eriocheir sinensis]	sp|P07706|NU5M_DROYA	P07706	NADH-ubiquinone oxidoreductase chain 5 OS=Drosophila yakuba OX=7245 GN=mt:ND5 PE=3 SV=1	GO:0042773:ATP synthesis coupled electron transport;	GO:0016021:integral component of membrane;GO:0005743:mitochondrial inner membrane;GO:0070469:respiratory chain;	GO:0008137:NADH dehydrogenase (ubiquinone) activity;	K03883	NADH-ubiquinone oxidoreductase chain 5	ko00190 Oxidative phosphorylation;ko01100 Metabolic pathways;ko04714 Thermogenesis;ko04723 Retrograde endocannabinoid signaling;ko05012 Parkinson's disease;	gnl|CDD|232595	KOG4668, KOG4668, KOG4668, NADH dehydrogenase subunits 2, 5, and related proteins [Energy production and conversion].
Unigene1224861	2718	0	0	0	0	0	0	4.29	0.1	4.81	0.1	8.4	0.19	2.91913	4.91348	1.71464	2.8656	0.00416215	0.0323662	Ups	XP_015774334.1	PREDICTED: piggyBac transposable element-derived protein 4-like [Acropora digitifera]	--	--	--	--	--	--	--	--	--	--	--
Unigene1224862	967	4.55	0.34	0	0	0	0	14.89	1.15	19.41	1.32	7.93	0.62	7.39101	2.61816	0.926945	2.8245	0.00473538	0.0354532	Ups	--	--	--	--	--	--	--	--	--	--	--	--	--
Unigene1225055	280	5	4.8	7.86	8.91	7.44	8.69	0	0	0	0	1	1.3	3.46485	-3.684	1.32097	-2.78886	0.00528938	0.0383672	Down	--	--	--	--	--	--	--	--	--	--	--	--	--
Unigene122510	380	1.09	0.4	1	0.39	0	0	9.9	3.99	8	2.88	6	2.56	4.13569	3.15463	1.14979	2.74365	0.00607596	0.0422892	Ups	--	--	--	--	--	--	--	--	--	--	--	--	--
Unigene1225353	337	0	0	1	0.56	0	0	7	4.02	7	3.61	7	4.35	3.55252	3.75741	1.33504	2.81446	0.00488597	0.0362621	Ups	--	--	--	--	--	--	--	--	--	--	--	--	--
Unigene1225420	473	16.79	3.8	52.5	12.19	41.93	10.27	12	2.91	17.15	3.69	7.48	1.88	22.6972	-1.64521	0.516678	-3.1842	0.00145154	0.0148657	Down	--	--	--	--	--	--	--	--	--	--	--	--	--
Unigene1225579	433	6	1.62	3	0.84	9	2.66	101.04	29.61	141	36.69	137	41.9	64.8096	4.29201	0.510429	8.40863	4.1482e-17	1.2141e-14	Ups	--	--	--	--	--	--	--	--	--	--	--	--	--
Unigene1225838	581	5.78	0.9	11.55	1.82	1.27	0.21	29.87	4.94	31.53	4.6	13	2.21	14.4026	1.80701	0.660703	2.73498	0.00623835	0.0431241	Ups	--	--	--	--	--	--	--	--	--	--	--	--	--
Unigene1225860	1563	289.98	11.96	242.65	9.76	402.95	17.21	383.54	16.29	840	31.31	754.8	32.34	478.604	1.02762	0.364695	2.81776	0.00483601	0.0360101	Ups	--	--	--	--	--	--	--	--	--	--	--	--	--
Unigene1225990	3761	193	3	379	5.72	347	5.56	4390	69.99	6220	86.92	1908	30.59	1985.18	3.62424	0.284743	12.7281	4.12677e-37	7.45785e-34	Ups	ROT64316.1	putative poly [Penaeus vannamei]	--	--	--	--	--	--	--	--	--	--	--
Unigene1229410	1031	0	0	0	0	0	0	7	0.5	0	0	8	0.58	2.76162	4.73541	1.74832	2.70855	0.00675779	0.0456213	Ups	XP_018570645.1	uncharacterized protein LOC108910509 [Anoplophora glabripennis]	--	--	--	--	--	--	--	--	--	--	--
Unigene1229429	790	0	0	0	0	0	0	9.29	0.95	5.65	0.51	16.61	1.73	5.71065	5.74931	1.62868	3.53005	0.000415485	0.00562075	Ups	--	--	--	--	--	--	--	--	--	--	--	--	--
Unigene1229430	831	0	0	0	0	0	0	7.72	0.74	10	0.84	1.29	0.12	2.66097	4.8246	1.72862	2.79102	0.00525425	0.0381707	Ups	--	--	--	--	--	--	--	--	--	--	--	--	--
Unigene1229515	845	31.96	2.86	24.52	2.17	21.73	2.04	11.77	1.1	13.92	1.14	5.44	0.51	18.3101	-1.49889	0.561839	-2.66784	0.00763411	0.049752	Down	XP_027231068.1	probable protein phosphatase CG10417 [Penaeus vannamei]	sp|Q7K4Q5|Y0417_DROME	Q7K4Q5	Probable protein phosphatase CG10417 OS=Drosophila melanogaster OX=7227 GN=CG10417 PE=1 SV=1	GO:0006470:protein dephosphorylation;	GO:0005737:cytoplasm;	GO:0046872:metal ion binding;GO:0004722:protein serine/threonine phosphatase activity;	--	--	--	gnl|CDD|228646	KOG0699, KOG0699, KOG0699, Serine/threonine protein phosphatase [Signal transduction mechanisms].
Unigene1229761	686	0	0	0	0	0	0	36.23	4.58	42.2	4.7	4.23	0.55	11.4996	6.65791	1.54934	4.29725	1.72933e-05	0.000411988	Ups	--	--	--	--	--	--	--	--	--	--	--	--	--
Unigene1229787	1073	172.97	11.28	370.27	23.71	233.06	15.83	162.22	10.95	177.05	10.5	44.53	3.04	180.406	-1.13451	0.369934	-3.06678	0.00216377	0.0200465	Down	XP_027239059.1	innexin inx2-like [Penaeus vannamei]	--	--	--	--	--	--	--	--	--	--	--
Unigene1229789	527	153.4	28.39	379.31	71.28	260.78	51.74	142.24	27.98	199.19	34.64	58.57	11.87	184.186	-1.08523	0.34434	-3.15163	0.00162365	0.0161772	Down	XP_027239060.1	innexin inx2-like [Penaeus vannamei]	--	--	--	--	--	--	--	--	--	--	--
Unigene1229924	489	8	1.7	10	2.17	6.01	1.38	0	0	0	0	1	0.23	4.24381	-3.97951	1.2886	-3.08825	0.00201338	0.0189988	Down	--	--	--	--	--	--	--	--	--	--	--	--	--
Unigene1229949	822	35.38	3.28	101.31	9.31	72.91	7.1	36.18	3.5	44.67	3.8	19.53	1.92	47.9958	-1.08947	0.408343	-2.66803	0.00762967	0.0497372	Down	--	--	--	--	--	--	--	--	--	--	--	--	--
Unigene1229953	2162	10.1	0.29	0	0	0	0	150.12	4.39	229.43	5.88	118.77	3.5	78.3782	4.18166	1.53467	2.7248	0.00643405	0.0440941	Ups	--	--	--	--	--	--	--	--	--	--	--	--	--
Unigene1229955	2182	344.54	9.7	522.38	14.3	415.04	12.07	79.24	2.29	75.33	1.91	38.5	1.12	239.375	-2.81879	0.301499	-9.34927	8.82554e-21	4.18673e-18	Down	--	--	--	--	--	--	--	--	--	--	--	--	--
Unigene1230086	2763	50.01	1.08	136.06	2.87	77.33	1.73	12.29	0.27	14.31	0.28	1.63	0.04	45.4985	-3.27138	0.499659	-6.54722	5.86178e-11	6.15097e-09	Down	ROT80053.1	DNA replication licensing factor MCM4 [Penaeus vannamei]	sp|Q26454|MCM4_DROME	Q26454	DNA replication licensing factor MCM4 OS=Drosophila melanogaster OX=7227 GN=dpa PE=1 SV=2	GO:0006260:DNA replication;GO:0006270:DNA replication initiation;GO:0007052:mitotic spindle organization;	GO:0042555:MCM complex;GO:0005634:nucleus;	GO:0005524:ATP binding;GO:0003677:DNA binding;GO:0003678:DNA helicase activity;	K02212	DNA replication licensing factor MCM4	ko03030 DNA replication;ko04110 Cell cycle;	gnl|CDD|228427	KOG0478, KOG0478, KOG0478, DNA replication licensing factor, MCM4 component [Replication, recombination and repair].
Unigene1230101	260	9.19	12.05	5.02	7.98	4.21	6.85	0	0	0	0	0	0	3.23866	-5.0996	1.69653	-3.0059	0.00264792	0.0232852	Down	--	--	--	--	--	--	--	--	--	--	--	--	--
Unigene1230231	334	15.02	7.82	12.24	7.05	12.43	7.45	1.16	0.69	0	0	2	1.28	7.28962	-3.49627	0.97431	-3.58846	0.000332637	0.00470573	Down	--	--	--	--	--	--	--	--	--	--	--	--	--
Unigene1230327	418	9.3	2.72	1	0.31	3.27	1.05	0	0	0	0	0	0	2.5217	-4.7056	1.74823	-2.69165	0.00711002	0.0472506	Down	ABB73282.1	reverse transcriptase, partial [Penaeus monodon]	--	--	--	--	--	--	--	--	--	--	--
[truncated: 15,657 more rows]
